# Supplementary material for: Transcriptome sequencing of Festulolium accessions under salt stress
Source: BMC Res Notes. 2019 May 31;12:311. doi: 10.1186/s13104-019-4349-2 (PMC6545024; doi:10.1186/s13104-019-4349-2)
Supplement: Supplementary file 5 — Additional file 5. List of transcripts that passed both Wald and LRT pairwise comparison between ‘control’ and ‘salt treated’ groups. [file 13104_2019_4349_MOESM5_ESM.xlsx]

## Sheet: Transcripts_Wald_LRT_passed
target_id	pval	qval	b	se_b	mean_obs	var_obs	tech_var	sigma_sq	smooth_sigma_sq	final_sigma_sq
maker-scaffold_4245|ref0027234-exonerate_est2genome-gene-0.2-mRNA-2	3.88551e-28	7.62307e-25	7.93334	0.721311	3.27391	18.289	0.0272534	0.330592	1.01333	1.01333
maker-scaffold_6300|ref0021436-exonerate_est2genome-gene-0.0-mRNA-1	3.91044e-08	2.23122e-06	7.80679	1.42075	5.46759	20.8735	1.03838	2.99867	0.112901	2.99867
maker-scaffold_5639|ref0010971-exonerate_est2genome-gene-0.3-mRNA-1	1.58289e-22	1.22338e-19	7.6322	0.781546	4.14308	17.6901	0.118867	1.10276	0.428017	1.10276
maker-scaffold_12536|ref0002230-exonerate_est2genome-gene-0.0-mRNA-1	2.0871e-71	2.66158e-67	7.39306	0.413756	5.22894	15.9098	0.201857	0.14053	0.135562	0.14053
maker-scaffold_4766|ref0018122-exonerate_est2genome-gene-0.1-mRNA-1	8.98422e-40	4.58285e-36	7.34174	0.556268	7.15547	15.9308	0.0227983	0.59607	0.0460835	0.59607
maker-scaffold_3041|ref0007386-exonerate_est2genome-gene-0.5-mRNA-1	9.51747e-11	1.076e-08	7.13323	1.10176	5.66036	16.6189	0.0225505	2.40518	0.0980906	2.40518
maker-scaffold_125|ref0038025-exonerate_est2genome-gene-0.0-mRNA-2	1.667e-08	1.06826e-06	7.11994	1.26163	4.00205	17.2125	0.485355	2.69809	0.495353	2.69809
maker-scaffold_4766|ref0018122-exonerate_est2genome-gene-0.2-mRNA-1	5.15772e-23	4.38492e-20	6.99185	0.707782	4.38449	14.8262	0.107921	0.893988	0.324769	0.893988
maker-scaffold_291|ref0003373-exonerate_est2genome-gene-1.0-mRNA-1	2.34974e-05	0.000528951	6.80976	1.61034	5.31258	17.6949	0.348348	4.83805	0.126908	4.83805
maker-scaffold_23728|ref0026300-exonerate_est2genome-gene-0.0-mRNA-1	1.99366e-10	2.11636e-08	6.74086	1.05958	4.07197	14.9073	0.0360948	2.20932	0.461568	2.20932
maker-scaffold_6057|ref0018258-exonerate_est2genome-gene-0.0-mRNA-1	1.41131e-09	1.19587e-07	6.51803	1.07662	2.56614	12.394	0.734543	-0.43647	1.58366	1.58366
maker-scaffold_1797|ref0047414-exonerate_est2genome-gene-0.0-mRNA-1	2.50595e-17	7.79441e-15	6.49067	0.766534	3.18025	13.0347	0.0826985	1.08147	1.09245	1.09245
maker-scaffold_8031|ref0023041-exonerate_est2genome-gene-0.2-mRNA-2	1.81632e-10	1.94644e-08	6.47831	1.01603	2.54601	12.2923	0.464418	-0.112849	1.6002	1.6002
maker-scaffold_1995|ref0021193-exonerate_est2genome-gene-0.1-mRNA-3	1.00863e-12	1.68138e-10	6.47818	0.908667	2.54594	12.0755	0.051102	0.0480193	1.60025	1.60025
maker-scaffold_1797|ref0047414-exonerate_est2genome-gene-0.0-mRNA-2	2.52107e-12	3.78235e-10	6.36421	0.908897	2.48896	11.9862	0.00524924	0.477574	1.64694	1.64694
maker-scaffold_8410|ref0039816-exonerate_est2genome-gene-0.3-mRNA-1	1.17748e-12	1.91668e-10	6.29858	0.886127	3.06486	12.681	0.142379	1.42806	1.1846	1.42806
maker-scaffold_13491|ref0035790-exonerate_est2genome-gene-0.0-mRNA-1	4.26189e-15	1.05534e-12	6.21489	0.792011	3.41633	12.111	0.0660262	1.18854	0.891926	1.18854
maker-scaffold_329|ref0033190-exonerate_est2genome-gene-0.3-mRNA-1	8.75858e-25	8.93551e-22	6.13166	0.59652	4.57007	11.3521	0.181669	0.530003	0.260318	0.530003
maker-scaffold_159|ref0007455-exonerate_est2genome-gene-1.0-mRNA-2	3.96335e-10	3.84355e-08	6.01539	0.961622	2.31455	10.9005	0.0623721	0.593193	1.78706	1.78706
maker-scaffold_114|ref0032463-exonerate_est2genome-gene-1.5-mRNA-2	4.70353e-05	0.000929229	6.01519	1.47797	5.15479	14.0826	0.297431	4.07138	0.144043	4.07138
maker-scaffold_657|ref0032733-exonerate_est2genome-gene-0.4-mRNA-1	5.69873e-18	2.04713e-15	5.96015	0.689957	5.93066	10.9656	0.0907145	0.861366	0.0813003	0.861366
maker-scaffold_11194|ref0012482-exonerate_est2genome-gene-0.0-mRNA-1	2.69346e-12	4.00068e-10	5.93793	0.849142	2.83565	11.044	0.0786489	1.05302	1.36343	1.36343
maker-scaffold_392|ref0000953-exonerate_est2genome-gene-0.5-mRNA-1	1.3285e-15	3.52951e-13	5.92065	0.740829	3.83261	10.9563	0.0981415	0.999514	0.585454	0.999514
maker-scaffold_778|ref0042896-exonerate_est2genome-gene-0.1-mRNA-5	2.33831e-08	1.41643e-06	5.90379	1.0571	2.25875	10.0404	0.404493	-0.308993	1.83042	1.83042
maker-scaffold_12113|ref0026201-exonerate_est2genome-gene-0.0-mRNA-1	4.45832e-13	8.00771e-11	5.89287	0.813835	2.90851	10.8428	0.0192894	1.05531	1.30536	1.30536
maker-scaffold_1218|ref0002724-exonerate_est2genome-gene-0.0-mRNA-1	4.79904e-14	1.03374e-11	5.80977	0.770805	3.99837	10.6624	0.0568253	1.13146	0.497146	1.13146
maker-scaffold_14940|ref0023518-exonerate_est2genome-gene-0.0-mRNA-1	9.08306e-10	7.98839e-08	5.74998	0.938812	2.41237	9.89548	0.0536003	0.470371	1.70914	1.70914
maker-scaffold_4162|ref0045061-exonerate_est2genome-gene-0.1-mRNA-2	9.78958e-10	8.49262e-08	5.74623	0.940031	2.4105	10.1077	0.0566678	0.729299	1.71065	1.71065
maker-scaffold_5639|ref0010971-exonerate_est2genome-gene-0.3-mRNA-2	6.08667e-15	1.45085e-12	5.70518	0.731233	5.65944	10.2164	0.10004	0.969364	0.0981565	0.969364
maker-scaffold_5205|ref0032989-exonerate_est2genome-gene-0.0-mRNA-3	3.97683e-07	1.61511e-05	5.64161	1.11273	3.79354	11.2162	0.0832339	2.3931	0.609339	2.3931
maker-scaffold_657|ref0032733-exonerate_est2genome-gene-0.3-mRNA-1	3.1006e-23	2.72692e-20	5.5991	0.56389	5.15529	9.50221	0.0889483	0.546996	0.143983	0.546996
maker-scaffold_233|ref0040982-exonerate_est2genome-gene-1.0-mRNA-1	2.1707e-05	0.000495203	5.57861	1.31367	5.82615	11.8501	0.00573679	3.44574	0.0870775	3.44574
maker-scaffold_2999|ref0021683-exonerate_est2genome-gene-0.0-mRNA-1	1.08449e-12	1.79611e-10	5.56171	0.781212	3.14147	9.7778	0.0962832	1.00027	1.1243	1.1243
maker-scaffold_14382|ref0035945-exonerate_est2genome-gene-0.1-mRNA-1	3.68379e-08	2.12088e-06	5.50187	0.999362	2.05779	9.17634	0.0205983	0.594952	1.97685	1.97685
maker-scaffold_784|ref0026875-exonerate_est2genome-gene-0.2-mRNA-1	2.51858e-40	1.60591e-36	5.48734	0.412778	5.74892	8.8952	0.0500214	0.29075	0.0919453	0.29075
maker-scaffold_3139|ref0002596-exonerate_est2genome-gene-0.0-mRNA-1	1.58933e-07	7.50665e-06	5.48523	1.04642	3.04155	10.4736	0.750342	1.43965	1.20222	1.43965
maker-scaffold_4162|ref0045061-exonerate_est2genome-gene-0.0-mRNA-1	5.63459e-09	4.10601e-07	5.47551	0.939638	2.393	9.15847	0.0411147	0.650025	1.72472	1.72472
maker-scaffold_3673|ref0011080-exonerate_est2genome-gene-0.1-mRNA-1	1.72453e-07	7.95371e-06	5.44493	1.04173	2.02932	8.51832	0.174291	-0.11866	1.99611	1.99611
maker-scaffold_4681|ref0044387-exonerate_est2genome-gene-0.0-mRNA-1	5.84791e-09	4.23725e-07	5.42249	0.93153	2.4969	8.73483	0.0950473	0.294469	1.64045	1.64045
maker-scaffold_24403|ref0023122-exonerate_est2genome-gene-0.0-mRNA-2	1.93176e-07	8.75127e-06	5.39552	1.03645	2.00461	8.58829	0.135908	0.179891	2.01253	2.01253
maker-scaffold_1797|ref0047414-exonerate_est2genome-gene-0.1-mRNA-1	2.96568e-12	4.37224e-10	5.38363	0.771367	3.27265	9.30101	0.0384367	1.15158	1.01441	1.15158
maker-scaffold_1734|ref0036757-exonerate_est2genome-gene-0.1-mRNA-1	3.41937e-08	1.98658e-06	5.38167	0.975208	2.22822	8.69471	0.0483325	0.441373	1.85373	1.85373
maker-scaffold_7400|ref0045678-exonerate_est2genome-gene-0.0-mRNA-1	0.000188705	0.0028976	5.3623	1.4362	2.89995	11.7515	0.0136607	4.11167	1.31213	4.11167
maker-scaffold_1422|ref0033620-exonerate_est2genome-gene-0.0-mRNA-1	1.16499e-07	5.7178e-06	5.34745	1.00916	1.98058	8.33151	0.00855033	0.17982	2.02826	2.02826
maker-scaffold_14382|ref0035945-exonerate_est2genome-gene-0.2-mRNA-1	2.32281e-09	1.83416e-07	5.34194	0.894279	2.66037	9.38347	0.0933055	1.34198	1.50617	1.50617
maker-scaffold_2552|ref0016382-exonerate_est2genome-gene-0.4-mRNA-1	4.02027e-08	2.28367e-06	5.32735	0.970381	6.91264	9.72301	0.0105501	1.87273	0.0498353	1.87273
maker-scaffold_15354|ref0024549-exonerate_est2genome-gene-0.0-mRNA-1	1.61261e-09	1.33972e-07	5.28115	0.875423	3.23977	9.2825	0.0708964	1.46184	1.04241	1.46184
maker-scaffold_784|ref0026875-exonerate_est2genome-gene-0.2-mRNA-2	3.04604e-07	1.27989e-05	5.25659	1.02656	1.93515	8.25227	0.0503772	0.36671	2.05728	2.05728
maker-scaffold_2892|ref0020642-exonerate_est2genome-gene-0.0-mRNA-1	2.41918e-07	1.04756e-05	5.25178	1.01703	1.93274	8.10568	0.009897	0.253011	2.05879	2.05879
maker-scaffold_14740|ref0038569-exonerate_est2genome-gene-0.0-mRNA-1	2.02864e-10	2.12923e-08	5.24646	0.825024	3.05788	9.03123	0.0719943	1.28934	1.18987	1.28934
maker-scaffold_11428|ref0026906-exonerate_est2genome-gene-0.0-mRNA-1	0.000334352	0.00462203	5.23281	1.45878	2.35517	8.94278	2.50111	-1.19532	1.75496	1.75496
maker-scaffold_361|ref0009960-exonerate_est2genome-gene-0.2-mRNA-1	1.68854e-07	7.81603e-06	5.19162	0.992526	2.15093	8.02059	0.0590466	0.314002	1.91117	1.91117
maker-scaffold_9199|ref0014555-exonerate_est2genome-gene-0.0-mRNA-2	3.9086e-07	1.59248e-05	5.18599	1.0222	1.89985	8.38447	0.010611	0.806451	2.07918	2.07918
maker-scaffold_6334|ref0030465-exonerate_est2genome-gene-0.1-mRNA-1	4.15201e-05	0.000844473	5.16635	1.26044	3.08814	10.3495	0.0226741	3.15473	1.16671	3.15473
maker-scaffold_1257|ref0026321-exonerate_est2genome-gene-0.0-mRNA-2	8.51236e-07	3.08392e-05	5.16574	1.04926	1.88973	8.15655	0.116535	0.504473	2.08535	2.08535
maker-scaffold_542|ref0031513-exonerate_est2genome-gene-0.2-mRNA-1	2.37922e-07	1.0373e-05	5.14301	0.995362	3.95292	9.25571	0.078427	1.90307	0.51943	1.90307
maker-scaffold_8150|ref0009926-exonerate_est2genome-gene-0.0-mRNA-1	1.79432e-07	8.24581e-06	5.11978	0.9809	3.94707	9.13862	0.055821	1.86851	0.522369	1.86851
maker-scaffold_291|ref0003373-exonerate_est2genome-gene-1.0-mRNA-4	3.958e-06	0.000117519	5.03427	1.09119	1.82399	8.28757	0.25713	0.963736	2.12425	2.12425
maker-scaffold_529|ref0042161-exonerate_est2genome-gene-0.4-mRNA-1	2.04308e-06	6.59782e-05	5.01784	1.05658	3.96126	9.10768	0.0627738	2.16996	0.515277	2.16996
maker-scaffold_786|ref0026877-exonerate_est2genome-gene-0.3-mRNA-1	1.25158e-06	4.28478e-05	5.01314	1.03422	1.81342	7.37794	0.00889743	0.221492	2.1303	2.1303
maker-scaffold_3228|ref0047934-exonerate_est2genome-gene-0.0-mRNA-1	9.61853e-06	0.000249817	5.00486	1.13089	1.80928	7.98678	0.425174	0.54321	2.13267	2.13267
maker-scaffold_10453|ref0024587-exonerate_est2genome-gene-0.0-mRNA-1	1.30719e-07	6.33837e-06	4.99777	0.946935	2.6046	8.35099	0.241349	1.17558	1.55202	1.55202
maker-scaffold_174|ref0043341-exonerate_est2genome-gene-1.3-mRNA-1	0.000293942	0.00417427	4.98255	1.37617	5.38901	10.3397	0.0241894	3.76352	0.119711	3.76352
maker-scaffold_56|ref0019426-exonerate_est2genome-gene-1.1-mRNA-1	3.22711e-26	4.11538e-23	4.9608	0.46833	5.61862	7.40731	0.120989	0.317677	0.101111	0.317677
maker-scaffold_1119|ref0034916-exonerate_est2genome-gene-0.2-mRNA-1	5.94549e-07	2.26328e-05	4.9479	0.990971	2.1292	8.00429	0.0371789	1.14059	1.92687	1.92687
maker-scaffold_56|ref0019426-exonerate_est2genome-gene-1.1-mRNA-5	0.000130127	0.00215094	4.86402	1.27123	1.73886	7.43678	1.06058	-0.270555	2.17149	2.17149
maker-scaffold_18233|ref0043733-exonerate_est2genome-gene-0.0-mRNA-1	5.01525e-06	0.000143562	4.8548	1.06368	2.50003	8.67359	0.0136023	2.24923	1.63788	2.24923
maker-scaffold_20179|ref0040850-exonerate_est2genome-gene-0.0-mRNA-1	1.85434e-09	1.51102e-07	4.85392	0.807631	3.27899	7.84977	0.119355	1.18518	1.00899	1.18518
maker-scaffold_54|ref0019424-exonerate_est2genome-gene-0.0-mRNA-1	4.95588e-07	1.94461e-05	4.85253	0.965099	2.24659	7.28783	0.0230892	0.630372	1.83974	1.83974
maker-scaffold_7679|ref0006083-exonerate_est2genome-gene-0.0-mRNA-2	9.4635e-05	0.0016669	4.83563	1.23865	3.67736	9.31109	0.122635	2.94587	0.687069	2.94587
maker-scaffold_2186|ref0003182-exonerate_est2genome-gene-0.1-mRNA-2	4.93394e-05	0.000963553	4.81332	1.18592	2.85704	9.03042	0.629124	2.18368	1.34629	2.18368
maker-scaffold_14514|ref0022424-exonerate_est2genome-gene-0.0-mRNA-3	3.08572e-06	9.4593e-05	4.80797	1.03064	1.95911	7.79381	0.082358	1.30489	2.04209	2.04209
maker-scaffold_253|ref0030176-exonerate_est2genome-gene-0.1-mRNA-1	5.06261e-06	0.00014427	4.8003	1.0522	1.707	7.33982	0.0259954	0.856154	2.18824	2.18824
maker-scaffold_6499|ref0037248-exonerate_est2genome-gene-0.0-mRNA-1	2.11254e-07	9.41965e-06	4.79532	0.924105	2.5265	7.12917	0.0917291	0.560614	1.61621	1.61621
maker-scaffold_9199|ref0014555-exonerate_est2genome-gene-0.0-mRNA-1	4.12094e-06	0.000121616	4.77371	1.03659	1.92424	7.61174	0.0849485	1.19931	2.06411	2.06411
maker-scaffold_2582|ref0007559-exonerate_est2genome-gene-0.6-mRNA-2	3.08249e-05	0.000663451	4.75743	1.14161	3.11022	8.15899	1.45718	0.517251	1.14938	1.14938
maker-scaffold_106|ref0001920-exonerate_est2genome-gene-0.0-mRNA-2	9.04249e-06	0.000238007	4.73435	1.06656	2.42483	7.69352	0.576032	0.928382	1.69908	1.69908
maker-scaffold_1444|ref0021162-exonerate_est2genome-gene-0.2-mRNA-1	5.02451e-07	1.96851e-05	4.68141	0.931553	2.40497	7.70545	0.0204809	1.66403	1.7151	1.7151
maker-scaffold_6126|ref0046374-exonerate_est2genome-gene-0.0-mRNA-2	7.41167e-06	0.000201744	4.67726	1.04368	2.65663	8.11782	0.455458	1.72308	1.50924	1.72308
maker-scaffold_13163|ref0021548-exonerate_est2genome-gene-0.0-mRNA-3	9.53884e-07	3.39788e-05	4.67445	0.95379	2.3507	7.40043	0.0609228	1.28941	1.75851	1.75851
maker-scaffold_6363|ref0023472-exonerate_est2genome-gene-0.0-mRNA-1	1.88083e-07	8.56697e-06	4.66175	0.894641	2.63975	7.06582	0.0776553	0.921843	1.52311	1.52311
maker-scaffold_1335|ref0041028-exonerate_est2genome-gene-0.4-mRNA-1	3.14489e-10	3.12103e-08	4.6432	0.738016	5.14594	7.09352	0.0407024	1.04863	0.145112	1.04863
maker-scaffold_4162|ref0045061-exonerate_est2genome-gene-0.1-mRNA-1	1.19518e-05	0.000300325	4.64052	1.05985	1.62711	6.54752	0.0186291	0.441999	2.22794	2.22794
maker-scaffold_6321|ref0048357-exonerate_est2genome-gene-0.0-mRNA-3	6.82829e-05	0.00127214	4.63601	1.16419	2.49474	7.92852	1.06844	1.0173	1.64222	1.64222
maker-scaffold_625|ref0027441-exonerate_est2genome-gene-0.0-mRNA-1	0.000116564	0.00197537	4.6249	1.20026	4.52793	8.58098	0.186761	2.69449	0.273698	2.69449
maker-scaffold_21683|ref0045362-exonerate_est2genome-gene-0.0-mRNA-2	1.05073e-05	0.000269606	4.62302	1.04915	2.32989	6.98979	0.426425	0.604222	1.77499	1.77499
maker-scaffold_13809|ref0039375-exonerate_est2genome-gene-0.1-mRNA-4	2.02618e-05	0.000466406	4.58608	1.07604	3.33581	7.99411	0.154145	2.1616	0.960352	2.1616
maker-scaffold_15564|ref0036289-exonerate_est2genome-gene-0.0-mRNA-1	4.78594e-07	1.88373e-05	4.5826	0.910203	3.34585	7.4203	0.068872	1.58807	0.951763	1.58807
maker-scaffold_56|ref0019426-exonerate_est2genome-gene-1.1-mRNA-7	2.91678e-05	0.000630382	4.56479	1.09209	4.50241	7.99807	0.154439	2.23088	0.282162	2.23088
maker-scaffold_4953|ref0016354-exonerate_est2genome-gene-0.0-mRNA-2	1.62246e-05	0.000387824	4.56376	1.05854	3.08869	7.87169	0.37834	1.86267	1.16629	1.86267
maker-scaffold_21950|ref0004547-exonerate_est2genome-gene-0.0-mRNA-1	2.0325e-05	0.000467027	4.53966	1.06533	1.57668	6.34172	0.0185626	0.510599	2.25128	2.25128
maker-scaffold_10651|ref0041274-exonerate_est2genome-gene-0.1-mRNA-1	4.77503e-07	1.8834e-05	4.52535	0.898753	3.6356	7.2358	0.205551	1.40996	0.717314	1.40996
maker-scaffold_5079|ref0007300-exonerate_est2genome-gene-0.0-mRNA-2	0.00105034	0.0113293	4.50778	1.37572	1.56078	5.9488	1.52683	-1.35993	2.25835	2.25835
maker-scaffold_597|ref0035136-exonerate_est2genome-gene-0.3-mRNA-9	7.93422e-06	0.000212565	4.48274	1.00353	2.36351	6.99606	0.26584	1.19793	1.74832	1.74832
maker-scaffold_3041|ref0007386-exonerate_est2genome-gene-0.6-mRNA-1	2.5193e-05	0.000561667	4.46297	1.05932	2.59262	7.61459	0.0931885	2.15112	1.56188	2.15112
maker-scaffold_2558|ref0016388-exonerate_est2genome-gene-0.1-mRNA-2	0.000332325	0.004602	4.45431	1.2412	2.24335	6.78441	1.23895	0.0625732	1.84222	1.84222
maker-scaffold_5205|ref0032989-exonerate_est2genome-gene-0.0-mRNA-2	0.000121665	0.00203813	4.45317	1.15885	4.49215	7.96811	0.178908	2.50697	0.285644	2.50697
maker-scaffold_1545|ref0030923-exonerate_est2genome-gene-0.8-mRNA-1	0.000313115	0.0043855	4.4405	1.23203	2.75221	8.23586	0.775515	2.2603	1.43098	2.2603
maker-scaffold_5490|ref0026598-exonerate_est2genome-gene-0.0-mRNA-2	0.000164552	0.00260393	4.41576	1.17191	1.95926	5.93071	0.704738	-0.285221	2.04199	2.04199
maker-scaffold_13284|ref0047562-exonerate_est2genome-gene-0.0-mRNA-1	2.02713e-10	2.12923e-08	4.41145	0.693704	6.62735	6.38522	0.00832124	0.954129	0.0560002	0.954129
maker-scaffold_1055|ref0009184-exonerate_est2genome-gene-0.5-mRNA-2	0.000128994	0.00213775	4.40205	1.14985	1.50788	5.54796	0.363379	-0.350106	2.28093	2.28093
maker-scaffold_5722|ref0018710-exonerate_est2genome-gene-0.0-mRNA-1	2.23446e-10	2.30729e-08	4.39987	0.693516	5.09031	6.35562	0.116862	0.845069	0.152144	0.845069
maker-scaffold_254|ref0030173-exonerate_est2genome-gene-0.1-mRNA-1	0.00127395	0.0131123	4.38674	1.36159	2.844	8.6763	0.0444582	3.66339	1.35674	3.66339
maker-scaffold_7716|ref0034256-exonerate_est2genome-gene-0.1-mRNA-1	1.29925e-05	0.000320477	4.3414	0.995681	2.83667	6.65649	0.620139	0.863182	1.36262	1.36262
maker-scaffold_3271|ref0005062-exonerate_est2genome-gene-0.2-mRNA-3	0.000718924	0.00839953	4.33253	1.28096	1.47312	6.15333	0.986765	-0.0648221	2.29494	2.29494
maker-scaffold_7330|ref0014532-exonerate_est2genome-gene-0.0-mRNA-2	0.00124754	0.0129081	4.33147	1.34193	2.78102	8.44753	0.495375	3.1062	1.40756	3.1062
maker-scaffold_38470|ref0043247-exonerate_est2genome-gene-0.0-mRNA-1	4.39473e-05	0.000880499	4.33021	1.05985	3.09408	7.28296	0.0253673	2.22119	1.16209	2.22119
maker-scaffold_529|ref0042161-exonerate_est2genome-gene-0.1-mRNA-1	0.000242719	0.00355166	4.31329	1.17534	3.32182	7.68373	0.149524	2.61333	0.972326	2.61333
maker-scaffold_4566|ref0015013-exonerate_est2genome-gene-0.6-mRNA-1	3.43667e-18	1.289e-15	4.31169	0.495822	4.2527	5.68977	0.11292	0.328258	0.37876	0.37876
maker-scaffold_390|ref0000955-exonerate_est2genome-gene-0.5-mRNA-3	2.56187e-05	0.000568178	4.2943	1.0202	2.19905	6.38641	0.205924	1.0979	1.87568	1.87568
maker-scaffold_2343|ref0000206-exonerate_est2genome-gene-0.1-mRNA-1	1.13316e-14	2.53519e-12	4.29428	0.556012	5.07812	5.79877	0.0323982	0.585902	0.153759	0.585902
maker-scaffold_1119|ref0034916-exonerate_est2genome-gene-0.1-mRNA-1	5.81586e-13	1.01598e-10	4.29389	0.595982	3.83103	5.73791	0.123991	0.424416	0.586397	0.586397
maker-scaffold_222|ref0023187-exonerate_est2genome-gene-1.1-mRNA-3	1.34515e-05	0.000330839	4.29072	0.985776	2.26938	6.54008	0.121278	1.37206	1.82223	1.82223
maker-scaffold_3760|ref0018795-exonerate_est2genome-gene-0.0-mRNA-1	2.3982e-12	3.6847e-10	4.28391	0.611191	7.14308	5.88377	0.00456018	0.742548	0.0462487	0.742548
maker-scaffold_11382|ref0008351-exonerate_est2genome-gene-0.2-mRNA-1	2.75911e-05	0.000602492	4.28245	1.02146	2.36596	6.88585	0.340383	1.58	1.74636	1.74636
maker-scaffold_840|ref0047491-exonerate_est2genome-gene-0.0-mRNA-1	2.12174e-05	0.000486646	4.268	1.00384	2.85721	6.93199	0.0308886	1.98449	1.34615	1.98449
maker-scaffold_2094|ref0032586-exonerate_est2genome-gene-0.4-mRNA-4	0.000204794	0.00309436	4.26431	1.14847	1.43901	5.39253	0.329936	-0.100101	2.30804	2.30804
maker-scaffold_2900|ref0037928-exonerate_est2genome-gene-0.2-mRNA-2	0.000116718	0.00197537	4.25509	1.10438	2.48387	7.26391	0.309071	2.13024	1.65109	2.13024
maker-scaffold_12755|ref0021320-exonerate_est2genome-gene-0.1-mRNA-1	0.000112904	0.00192617	4.25256	1.1014	1.43313	5.32556	0.115934	0.0691366	2.31024	2.31024
maker-scaffold_4797|ref0036096-exonerate_est2genome-gene-0.0-mRNA-2	0.000253789	0.00367987	4.25013	1.16174	1.43192	5.53461	0.388607	0.0472413	2.31069	2.31069
maker-scaffold_6283|ref0000563-exonerate_est2genome-gene-0.0-mRNA-2	0.000167944	0.00264408	4.23902	1.12653	2.49431	7.30962	0.232775	2.30535	1.64257	2.30535
maker-scaffold_9303|ref0020390-exonerate_est2genome-gene-0.1-mRNA-2	0.000602622	0.0072843	4.22398	1.23133	3.49523	7.69686	0.709365	2.32297	0.82654	2.32297
maker-scaffold_6244|ref0025893-exonerate_est2genome-gene-0.0-mRNA-1	9.28608e-05	0.00164308	4.22393	1.0807	1.41882	5.6864	0.0203146	0.666611	2.3155	2.3155
maker-scaffold_6732|ref0019325-exonerate_est2genome-gene-0.0-mRNA-1	9.51246e-06	0.000248073	4.22266	0.953633	2.35134	6.65352	0.0156084	1.80322	1.758	1.80322
maker-scaffold_14003|ref0003452-exonerate_est2genome-gene-0.1-mRNA-2	2.8753e-06	8.92149e-05	4.22087	0.901986	2.78392	6.48493	0.0994395	1.52772	1.4052	1.52772
maker-scaffold_1991|ref0021189-exonerate_est2genome-gene-0.0-mRNA-1	2.58903e-06	8.14221e-05	4.22024	0.897735	3.59339	6.47029	0.0460148	1.56584	0.749002	1.56584
maker-scaffold_8898|ref0021748-exonerate_est2genome-gene-0.0-mRNA-3	0.000113585	0.00193391	4.21875	1.09306	2.33132	6.92077	0.615709	1.5259	1.77386	1.77386
maker-scaffold_1557|ref0000368-exonerate_est2genome-gene-0.0-mRNA-1	5.58265e-19	2.58883e-16	4.21372	0.473449	6.77431	5.45723	0.00588561	0.442422	0.0525459	0.442422
maker-scaffold_11835|ref0040371-exonerate_est2genome-gene-0.0-mRNA-2	0.000500907	0.00629652	4.19847	1.20636	3.07054	7.53116	0.318717	2.59191	1.18027	2.59191
maker-scaffold_920|ref0043442-exonerate_est2genome-gene-0.1-mRNA-2	0.000295218	0.0041854	4.19615	1.15933	2.11556	6.14628	0.751488	0.54995	1.93661	1.93661
maker-scaffold_2290|ref0006182-exonerate_est2genome-gene-0.0-mRNA-1	0.000258057	0.00372815	4.19142	1.14704	2.09831	6.19909	0.682589	0.693672	1.9488	1.9488
maker-scaffold_4675|ref0001294-exonerate_est2genome-gene-0.1-mRNA-1	4.52411e-08	2.55282e-06	4.18855	0.765863	4.5483	6.01807	0.115885	1.05721	0.267138	1.05721
maker-scaffold_20199|ref0005095-exonerate_est2genome-gene-0.0-mRNA-2	0.000668982	0.00791758	4.18182	1.22923	3.42182	7.58677	0.668055	2.35396	0.887303	2.35396
maker-scaffold_2187|ref0003181-exonerate_est2genome-gene-0.1-mRNA-2	2.54344e-05	0.000565073	4.16901	0.990049	3.8448	6.64622	0.20603	1.75436	0.578239	1.75436
maker-scaffold_42|ref0001310-exonerate_est2genome-gene-0.0-mRNA-2	3.29008e-08	1.91583e-06	4.15037	0.751163	4.74541	5.82825	0.915829	0.141942	0.212663	0.212663
maker-scaffold_5177|ref0008531-exonerate_est2genome-gene-0.1-mRNA-2	0.000336319	0.00463921	4.11737	1.14831	1.85843	5.38723	0.533114	0.10108	2.10412	2.10412
maker-scaffold_5668|ref0003807-exonerate_est2genome-gene-0.0-mRNA-7	9.89926e-05	0.00172342	4.11722	1.05758	2.39692	6.72771	0.515386	1.68311	1.72158	1.72158
maker-scaffold_3846|ref0040296-exonerate_est2genome-gene-0.3-mRNA-1	5.77159e-06	0.000162119	4.1009	0.90436	2.62257	6.17775	0.0984937	1.50309	1.53724	1.53724
maker-scaffold_125|ref0038025-exonerate_est2genome-gene-0.0-mRNA-1	0.000377314	0.00504635	4.09426	1.15154	4.69385	7.06264	0.384377	2.26771	0.225347	2.26771
maker-scaffold_8677|ref0008683-exonerate_est2genome-gene-0.1-mRNA-3	0.000386105	0.00513699	4.09009	1.15233	3.30107	7.056	0.443445	2.21229	0.99009	2.21229
maker-scaffold_5593|ref0028879-exonerate_est2genome-gene-0.0-mRNA-1	3.73581e-05	0.000775279	4.08739	0.991305	2.92575	6.45796	0.136571	1.8288	1.29177	1.8288
maker-scaffold_106|ref0001920-exonerate_est2genome-gene-1.0-mRNA-4	0.00083478	0.00942499	4.07971	1.22111	4.3233	7.31162	0.793926	2.18828	0.349051	2.18828
maker-scaffold_453|ref0014076-exonerate_est2genome-gene-1.5-mRNA-3	7.69606e-06	0.000208153	4.07963	0.911961	2.7494	6.18097	0.183069	1.48028	1.43327	1.48028
maker-scaffold_230|ref0040979-exonerate_est2genome-gene-0.1-mRNA-4	6.30204e-05	0.00118974	4.07707	1.01896	4.01379	6.52919	0.635862	1.4407	0.489644	1.4407
maker-scaffold_8850|ref0045057-exonerate_est2genome-gene-0.0-mRNA-1	2.37179e-19	1.16332e-16	4.05645	0.45099	5.63896	5.05005	0.0159525	0.390831	0.0996286	0.390831
maker-scaffold_12092|ref0022002-exonerate_est2genome-gene-0.0-mRNA-1	0.000192001	0.00293936	4.02687	1.07979	1.56856	5.10503	0.0769718	0.473674	2.25491	2.25491
maker-scaffold_14872|ref0028208-exonerate_est2genome-gene-0.1-mRNA-1	5.32714e-10	5.03218e-08	4.01206	0.646153	5.17402	5.31478	0.0286344	0.806393	0.141763	0.806393
maker-scaffold_7832|ref0025452-exonerate_est2genome-gene-0.3-mRNA-3	0.000273135	0.00390708	4.01066	1.10197	1.99315	5.55555	0.408625	0.711045	2.02006	2.02006
maker-scaffold_1711|ref0000673-exonerate_est2genome-gene-0.3-mRNA-1	2.92935e-07	1.23697e-05	4.00426	0.780872	3.17258	5.37477	0.120719	0.805147	1.0988	1.0988
maker-scaffold_5679|ref0034284-exonerate_est2genome-gene-0.0-mRNA-5	0.0012522	0.0129458	4.0007	1.23987	2.17374	5.83955	1.18008	0.297526	1.89447	1.89447
maker-scaffold_1782|ref0029508-exonerate_est2genome-gene-0.1-mRNA-1	2.16884e-05	0.000495203	3.99459	0.94062	2.43191	5.63663	0.0761837	1.18097	1.69335	1.69335
maker-scaffold_11460|ref0003433-exonerate_est2genome-gene-0.1-mRNA-2	0.00033819	0.00465993	3.99227	1.11387	2.09359	5.78686	0.529306	0.909297	1.95211	1.95211
maker-scaffold_917|ref0038170-exonerate_est2genome-gene-0.5-mRNA-1	2.63198e-06	8.2569e-05	3.99216	0.849825	2.87811	5.62587	0.114929	1.13613	1.32948	1.32948
maker-scaffold_16656|ref0022166-exonerate_est2genome-gene-0.0-mRNA-1	0.000250066	0.00364037	3.98606	1.08843	3.07607	6.57051	0.019252	2.35013	1.17604	2.35013
maker-scaffold_12071|ref0011173-exonerate_est2genome-gene-0.0-mRNA-3	0.00120791	0.0125839	3.98185	1.2301	2.43331	6.95791	1.33408	1.49844	1.69222	1.69222
maker-scaffold_14727|ref0017259-exonerate_est2genome-gene-0.0-mRNA-1	2.23028e-05	0.000506686	3.9697	0.93614	3.74226	6.00475	0.0262643	1.72645	0.642437	1.72645
maker-scaffold_21223|ref0015392-exonerate_est2genome-gene-0.0-mRNA-2	2.98982e-05	0.000644593	3.96951	0.950955	2.44163	5.69622	0.123158	1.27009	1.68547	1.68547
maker-scaffold_6818|ref0032200-exonerate_est2genome-gene-0.1-mRNA-2	0.00113456	0.0119772	3.96107	1.21698	2.14636	6.17458	1.04758	0.926075	1.91449	1.91449
maker-scaffold_498|ref0037562-exonerate_est2genome-gene-0.0-mRNA-2	3.33433e-05	0.000708094	3.95862	0.954036	3.71509	6.03766	0.450553	1.36982	0.660757	1.36982
maker-scaffold_7933|ref0002457-exonerate_est2genome-gene-0.0-mRNA-1	0.000130044	0.00215094	3.95363	1.03326	2.27714	6.29626	0.106965	2.02828	1.81623	2.02828
maker-scaffold_7601|ref0013242-exonerate_est2genome-gene-0.0-mRNA-1	4.56087e-07	1.82042e-05	3.95025	0.78317	3.15074	5.50988	0.0814904	1.14522	1.11676	1.14522
maker-scaffold_19592|ref0025930-exonerate_est2genome-gene-0.0-mRNA-1	1.01202e-05	0.000261515	3.94933	0.89461	2.59519	5.44808	0.0408836	1.11613	1.55977	1.55977
maker-scaffold_331|ref0015262-exonerate_est2genome-gene-0.4-mRNA-2	0.000551723	0.00681108	3.94296	1.14146	1.74286	4.91596	0.436531	0.116446	2.16935	2.16935
maker-scaffold_4430|ref0034800-exonerate_est2genome-gene-0.0-mRNA-1	0.000133636	0.00220039	3.9424	1.03213	4.11907	6.26694	0.017154	2.11344	0.439228	2.11344
maker-scaffold_106|ref0001920-exonerate_est2genome-gene-1.0-mRNA-3	0.00136688	0.0138617	3.93581	1.22934	4.76944	7.01665	0.0852581	2.93731	0.207124	2.93731
maker-scaffold_15875|ref0001525-exonerate_est2genome-gene-0.1-mRNA-3	9.38483e-05	0.00165647	3.93525	1.0075	2.95164	6.16471	0.0707757	1.95932	1.27147	1.95932
maker-scaffold_691|ref0011197-exonerate_est2genome-gene-0.0-mRNA-1	1.28649e-05	0.000317944	3.92903	0.900659	3.24211	5.80125	0.0741103	1.54826	1.04043	1.54826
maker-scaffold_17177|ref0044769-exonerate_est2genome-gene-0.1-mRNA-1	0.000236888	0.00347977	3.92254	1.06706	1.84878	5.20648	0.167405	0.778048	2.10982	2.10982
maker-scaffold_8917|ref0017651-exonerate_est2genome-gene-0.0-mRNA-1	0.00128582	0.0132237	3.91848	1.21725	2.35712	6.47682	1.20999	1.22813	1.75341	1.75341
maker-scaffold_10619|ref0010641-exonerate_est2genome-gene-0.1-mRNA-2	0.000185494	0.00285862	3.9103	1.0461	2.73901	6.24466	0.171213	2.01742	1.44174	2.01742
maker-scaffold_519|ref0037017-exonerate_est2genome-gene-0.1-mRNA-1	5.44697e-05	0.00104928	3.89864	0.966069	2.83784	5.9426	0.198087	1.66849	1.36168	1.66849
maker-scaffold_5106|ref0001328-exonerate_est2genome-gene-0.2-mRNA-1	0.00220162	0.0201552	3.89119	1.27097	1.45656	4.80963	0.929337	-0.365211	2.30138	2.30138
maker-scaffold_9260|ref0041341-exonerate_est2genome-gene-0.0-mRNA-2	0.000291603	0.00414336	3.88925	1.07359	2.00926	5.49735	0.295743	1.07575	2.00946	2.00946
maker-scaffold_12155|ref0005361-exonerate_est2genome-gene-0.0-mRNA-1	0.000174702	0.00272191	3.86798	1.03062	4.63	6.09553	0.0392476	2.08513	0.242582	2.08513
maker-scaffold_13163|ref0021548-exonerate_est2genome-gene-0.0-mRNA-1	0.0011111	0.0117881	3.85788	1.18312	4.62076	6.65197	0.262551	2.537	0.245219	2.537
maker-scaffold_15784|ref0025125-exonerate_est2genome-gene-0.1-mRNA-2	4.63015e-05	0.000917575	3.85705	0.946852	2.45386	5.3213	0.117521	1.13172	1.67554	1.67554
maker-scaffold_267|ref0048056-exonerate_est2genome-gene-0.2-mRNA-1	1.9165e-06	6.25069e-05	3.84823	0.808106	2.99466	5.2919	0.0679816	1.16961	1.23809	1.23809
maker-scaffold_1920|ref0013949-exonerate_est2genome-gene-0.3-mRNA-2	0.000376273	0.00503507	3.847	1.08178	2.13688	6.23453	0.191259	2.14922	1.92135	2.14922
maker-scaffold_7146|ref0032783-exonerate_est2genome-gene-0.1-mRNA-6	0.000699183	0.00821186	3.84519	1.13431	3.13478	6.43012	0.567734	2.00558	1.12972	2.00558
maker-scaffold_1396|ref0006782-exonerate_est2genome-gene-0.0-mRNA-1	1.29497e-06	4.42144e-05	3.83627	0.792531	3.22974	4.59536	0.205291	0.250315	1.05092	1.05092
maker-scaffold_1757|ref0026065-exonerate_est2genome-gene-0.2-mRNA-1	0.000109096	0.0018687	3.83437	0.990943	2.43139	5.88406	0.0732943	1.89064	1.69377	1.89064
maker-scaffold_895|ref0038725-exonerate_est2genome-gene-0.3-mRNA-3	0.00030834	0.00433051	3.83094	1.06173	2.04101	5.41994	0.266319	1.16492	1.98824	1.98824
maker-scaffold_4692|ref0013844-exonerate_est2genome-gene-0.0-mRNA-1	6.5274e-10	6.03193e-08	3.80713	0.616325	4.08209	4.79238	0.1179	0.641814	0.456734	0.641814
maker-scaffold_6149|ref0035523-exonerate_est2genome-gene-0.0-mRNA-1	0.00308906	0.0261836	3.80523	1.2861	1.20971	4.63684	0.92868	-0.345615	2.37943	2.37943
maker-scaffold_8544|ref0030292-exonerate_est2genome-gene-0.0-mRNA-1	9.16333e-21	5.19357e-18	3.80455	0.407109	7.97896	4.41972	0.00127848	0.330196	0.0400023	0.330196
maker-scaffold_2057|ref0007590-exonerate_est2genome-gene-0.0-mRNA-1	0.000223156	0.00330715	3.79909	1.02922	2.23183	5.93966	0.0644225	2.05415	1.85099	2.05415
maker-scaffold_8460|ref0032620-exonerate_est2genome-gene-0.0-mRNA-1	0.000304213	0.00428199	3.77335	1.04476	1.93748	5.03428	0.127246	1.00002	2.05581	2.05581
snap_masked-scaffold_271|ref0017639-processed-gene-0.6-mRNA-1	4.41139e-05	0.000882452	3.76792	0.922422	3.07964	5.51496	0.120961	1.58077	1.1733	1.58077
maker-scaffold_645|ref0014800-exonerate_est2genome-gene-0.3-mRNA-1	3.93612e-05	0.00080895	3.75715	0.913882	3.39808	5.46493	0.0440482	1.62631	0.907326	1.62631
maker-scaffold_4177|ref0027175-exonerate_est2genome-gene-0.0-mRNA-4	0.00342081	0.0281717	3.73521	1.27606	1.17446	4.06472	0.868843	-0.777269	2.3878	2.3878
maker-scaffold_8636|ref0033684-exonerate_est2genome-gene-0.3-mRNA-2	0.000811172	0.00923202	3.70908	1.10753	2.25432	6.03344	0.0190611	2.4342	1.83382	2.4342
maker-scaffold_12499|ref0014109-exonerate_est2genome-gene-0.0-mRNA-1	7.19371e-08	3.75974e-06	3.706	0.688047	6.32423	4.73569	0.0112667	0.93555	0.0651562	0.93555
maker-scaffold_6086|ref0027107-exonerate_est2genome-gene-0.1-mRNA-3	0.000297749	0.00421106	3.6962	1.02183	2.70682	5.50057	0.620202	1.24316	1.46806	1.46806
maker-scaffold_1797|ref0047414-exonerate_est2genome-gene-0.0-mRNA-3	5.38379e-10	5.0483e-08	3.69199	0.594763	3.80827	4.30114	0.107294	0.367112	0.600192	0.600192
maker-scaffold_21136|ref0029683-exonerate_est2genome-gene-0.0-mRNA-1	0.000488021	0.00618023	3.68858	1.05774	2.08636	5.52151	0.280445	1.6261	1.95716	1.95716
maker-scaffold_25134|ref0035130-exonerate_est2genome-gene-0.0-mRNA-1	9.2846e-06	0.000243876	3.68826	0.831964	4.5066	5.07322	0.0837515	1.30058	0.280756	1.30058
maker-scaffold_4670|ref0001299-exonerate_est2genome-gene-0.3-mRNA-1	1.32739e-07	6.38773e-06	3.68652	0.698863	4.61307	4.72025	0.104423	0.872397	0.247442	0.872397
maker-scaffold_16416|ref0045181-exonerate_est2genome-gene-0.0-mRNA-1	0.000122579	0.00204905	3.68284	0.958846	3.56531	5.45132	0.0318085	1.80696	0.770669	1.80696
maker-scaffold_17299|ref0004856-exonerate_est2genome-gene-0.1-mRNA-1	0.000145237	0.0023534	3.67252	0.966686	2.31296	5.12905	0.0806607	1.40744	1.7883	1.7883
maker-scaffold_2053|ref0007586-exonerate_est2genome-gene-0.2-mRNA-1	7.89368e-06	0.000212347	3.66805	0.82095	3.41163	4.99952	0.0452638	1.30266	0.895885	1.30266
maker-scaffold_2083|ref0014662-exonerate_est2genome-gene-0.3-mRNA-2	0.00120766	0.0125839	3.63759	1.12373	2.90163	5.94535	0.470965	2.05458	1.3108	2.05458
snap_masked-scaffold_3448|ref0010058-processed-gene-0.2-mRNA-1	1.82027e-08	1.15776e-06	3.63463	0.645781	4.43594	4.48934	0.0700479	0.764017	0.305484	0.764017
maker-scaffold_501|ref0006337-exonerate_est2genome-gene-0.0-mRNA-1	0.00106416	0.0114327	3.62485	1.1075	1.11928	4.48499	0.0536193	0.799034	2.3995	2.3995
maker-scaffold_1914|ref0019467-exonerate_est2genome-gene-0.1-mRNA-2	0.00131702	0.0134685	3.62118	1.1273	1.79764	4.78125	0.402377	0.804767	2.13925	2.13925
maker-scaffold_513|ref0037025-exonerate_est2genome-gene-0.3-mRNA-1	0.00106362	0.0114318	3.61942	1.1058	3.44335	5.83912	0.0492123	2.39636	0.86929	2.39636
maker-scaffold_4781|ref0005587-exonerate_est2genome-gene-0.2-mRNA-1	6.80602e-28	1.23991e-24	3.60534	0.32932	7.16066	3.89978	0.00384093	0.213063	0.0460151	0.213063
maker-scaffold_8241|ref0017100-exonerate_est2genome-gene-0.0-mRNA-2	0.000678413	0.00800437	3.60241	1.06011	2.42526	5.60212	0.548931	1.66108	1.69873	1.69873
maker-scaffold_1008|ref0001983-exonerate_est2genome-gene-0.4-mRNA-2	0.000960865	0.0105315	3.60097	1.09063	1.99128	5.42379	0.357653	1.64776	2.02129	2.02129
maker-scaffold_15696|ref0009452-exonerate_est2genome-gene-0.0-mRNA-1	0.000170098	0.00266648	3.59899	0.957248	3.60089	5.27163	0.0305894	1.80206	0.743296	1.80206
maker-scaffold_11835|ref0040371-exonerate_est2genome-gene-0.0-mRNA-3	9.44132e-05	0.00166414	3.58946	0.919309	3.2836	5.12999	0.194845	1.49541	1.00504	1.49541
maker-scaffold_164|ref0012846-exonerate_est2genome-gene-0.2-mRNA-2	0.000608255	0.00733848	3.58904	1.04701	1.90178	4.16945	0.11445	0.456179	2.07799	2.07799
maker-scaffold_18497|ref0045969-exonerate_est2genome-gene-0.0-mRNA-3	0.000821145	0.00929616	3.58277	1.0709	1.661	4.52283	0.0821476	0.915754	2.2115	2.2115
maker-scaffold_5327|ref0035434-exonerate_est2genome-gene-0.0-mRNA-1	1.79056e-05	0.000420734	3.56776	0.831738	3.00434	4.82275	0.0884461	1.29513	1.23064	1.29513
maker-scaffold_6395|ref0016207-exonerate_est2genome-gene-0.0-mRNA-1	0.000978105	0.0106883	3.55485	1.07829	2.6379	5.60376	0.542643	1.78277	1.52464	1.78277
maker-scaffold_19925|ref0004890-exonerate_est2genome-gene-0.0-mRNA-1	1.40395e-12	2.23798e-10	3.55473	0.501821	5.71654	4.04202	0.0109288	0.492721	0.0941514	0.492721
maker-scaffold_18447|ref0038833-exonerate_est2genome-gene-0.0-mRNA-1	0.000960601	0.0105315	3.54784	1.07451	3.51266	5.57559	0.0319981	2.27714	0.812423	2.27714
maker-scaffold_11271|ref0030425-exonerate_est2genome-gene-0.0-mRNA-1	4.99347e-05	0.000972201	3.546	0.874275	4.49673	4.90294	0.111831	1.41688	0.284083	1.41688
maker-scaffold_884|ref0020837-exonerate_est2genome-gene-0.0-mRNA-4	0.00122217	0.0126972	3.53484	1.09314	1.92177	4.99711	0.324271	1.34066	2.06564	2.06564
maker-scaffold_4006|ref0047185-exonerate_est2genome-gene-0.1-mRNA-1	0.00142492	0.0143171	3.53313	1.10772	1.07342	3.91964	0.0461473	0.365758	2.40794	2.40794
maker-scaffold_29|ref0012215-exonerate_est2genome-gene-2.3-mRNA-1	9.57777e-17	2.71423e-14	3.52981	0.424771	6.7133	3.86917	0.00551073	0.35535	0.0539017	0.35535
maker-scaffold_1069|ref0014569-exonerate_est2genome-gene-0.3-mRNA-1	0.000574367	0.00702974	3.528	1.02456	2.01903	4.72193	0.09645	1.26355	2.00298	2.00298
maker-scaffold_3616|ref0046878-exonerate_est2genome-gene-0.2-mRNA-2	0.00327249	0.0273028	3.52346	1.19809	1.9471	5.0013	0.821082	0.875507	2.04973	2.04973
maker-scaffold_3832|ref0009940-exonerate_est2genome-gene-0.0-mRNA-2	0.00472622	0.0359905	3.52062	1.24618	1.59292	4.05343	0.862032	-0.264624	2.24391	2.24391
maker-scaffold_1802|ref0034976-exonerate_est2genome-gene-0.1-mRNA-1	0.00157362	0.0154394	3.49856	1.10688	1.93502	5.18144	0.392994	1.57205	2.05736	2.05736
maker-scaffold_2596|ref0038107-exonerate_est2genome-gene-0.2-mRNA-1	0.000661074	0.00784218	3.49505	1.02638	2.00256	4.12044	0.0930065	0.642386	2.01389	2.01389
maker-scaffold_460|ref0008786-exonerate_est2genome-gene-0.2-mRNA-1	0.000257398	0.00372243	3.49504	0.956292	2.43168	4.53779	0.13545	1.08686	1.69354	1.69354
maker-scaffold_9841|ref0020685-exonerate_est2genome-gene-0.1-mRNA-1	0.000187072	0.00288035	3.49329	0.93507	3.47078	4.9855	0.0377475	1.71097	0.846555	1.71097
maker-scaffold_3301|ref0020207-exonerate_est2genome-gene-0.1-mRNA-1	0.00123813	0.012842	3.46273	1.07207	1.60098	4.04217	0.0584699	0.660561	2.2402	2.2402
maker-scaffold_7996|ref0016766-exonerate_est2genome-gene-0.0-mRNA-1	0.000137991	0.00225458	3.44574	0.903981	3.29603	4.79321	0.0550945	1.57927	0.994407	1.57927
maker-scaffold_9421|ref0011515-exonerate_est2genome-gene-0.2-mRNA-1	3.28075e-20	1.67351e-17	3.43471	0.372959	7.52193	3.60909	0.00183195	0.276364	0.0422235	0.276364
maker-scaffold_7486|ref0033553-exonerate_est2genome-gene-0.0-mRNA-1	3.30088e-05	0.000702745	3.43284	0.826861	3.05428	4.42012	0.174806	1.05387	1.19259	1.19259
maker-scaffold_408|ref0021371-exonerate_est2genome-gene-0.2-mRNA-1	0.000498479	0.00627217	3.42894	0.984883	2.19689	4.77659	0.0626912	1.59079	1.8773	1.8773
maker-scaffold_7616|ref0043743-exonerate_est2genome-gene-0.0-mRNA-1	6.2837e-07	2.38491e-05	3.42843	0.688123	3.50788	3.91175	0.13075	0.514922	0.816278	0.816278
maker-scaffold_159|ref0007455-exonerate_est2genome-gene-1.1-mRNA-1	4.01482e-05	0.000821813	3.42494	0.834004	4.35856	4.54389	0.128526	1.2626	0.334883	1.2626
maker-scaffold_376|ref0040308-exonerate_est2genome-gene-0.5-mRNA-2	0.000244321	0.00356987	3.41569	0.931178	2.82614	4.5035	0.363095	1.002	1.37109	1.37109
maker-scaffold_1670|ref0036114-exonerate_est2genome-gene-0.2-mRNA-4	0.00279539	0.0242093	3.41026	1.14079	2.51075	4.80699	0.97368	0.757855	1.62912	1.62912
maker-scaffold_7721|ref0001648-exonerate_est2genome-gene-0.1-mRNA-1	3.70892e-07	1.5184e-05	3.40684	0.670201	3.79737	4.08617	0.136853	0.761485	0.606945	0.761485
snap_masked-scaffold_17168|ref0014271-processed-gene-0.1-mRNA-1	7.0255e-06	0.000193088	3.40186	0.757161	6.67299	4.28926	0.00837997	1.13821	0.0548571	1.13821
maker-scaffold_16085|ref0027634-exonerate_est2genome-gene-0.0-mRNA-1	0.00128746	0.0132353	3.39429	1.05453	1.84669	4.01892	0.113035	0.735306	2.11105	2.11105
maker-scaffold_3184|ref0043884-exonerate_est2genome-gene-0.3-mRNA-1	0.000382556	0.00510717	3.39407	0.955582	2.31393	4.28706	0.0387273	1.12294	1.78755	1.78755
maker-scaffold_2913|ref0019976-exonerate_est2genome-gene-0.1-mRNA-1	0.000631378	0.00755314	3.36703	0.985154	3.5955	4.90287	0.037141	1.90392	0.747397	1.90392
maker-scaffold_14118|ref0033408-exonerate_est2genome-gene-0.0-mRNA-1	0.000949383	0.0104416	3.36477	1.01805	2.14869	4.21142	0.160057	0.979365	1.9128	1.9128
maker-scaffold_15564|ref0036289-exonerate_est2genome-gene-0.1-mRNA-1	0.000109475	0.00187394	3.35426	0.867055	5.25129	4.50337	0.0906467	1.41292	0.133161	1.41292
maker-scaffold_7020|ref0007126-exonerate_est2genome-gene-0.0-mRNA-1	0.000579491	0.0070819	3.34983	0.973493	3.51999	4.83071	0.0436786	1.8517	0.806525	1.8517
maker-scaffold_7708|ref0028229-exonerate_est2genome-gene-0.1-mRNA-1	1.59248e-09	1.33168e-07	3.34044	0.553537	3.90669	3.50257	0.0693714	0.297452	0.543435	0.543435
maker-scaffold_913|ref0038166-exonerate_est2genome-gene-0.1-mRNA-2	0.000562454	0.00691344	3.34007	0.968387	2.46858	4.59777	0.211981	1.43341	1.66357	1.66357
maker-scaffold_1517|ref0023937-exonerate_est2genome-gene-0.4-mRNA-1	6.12543e-05	0.00116415	3.31042	0.825968	2.93202	4.24921	0.0776048	1.22684	1.28684	1.28684
maker-scaffold_328|ref0033189-exonerate_est2genome-gene-0.0-mRNA-1	2.25371e-13	4.32187e-11	3.30345	0.450503	6.74716	3.46587	0.00440674	0.401499	0.0531362	0.401499
maker-scaffold_38929|ref0032002-exonerate_est2genome-gene-0.0-mRNA-1	0.000617024	0.0074232	3.29898	0.963482	3.62413	4.70087	0.0281631	1.82843	0.725816	1.82843
maker-scaffold_1396|ref0006782-exonerate_est2genome-gene-0.0-mRNA-3	0.00376313	0.030325	3.28656	1.13433	1.30712	3.34979	0.220715	0.0868944	2.35268	2.35268
maker-scaffold_5672|ref0034280-exonerate_est2genome-gene-0.0-mRNA-1	0.000134833	0.00221294	3.28297	0.859988	2.82811	4.12933	0.10966	1.11526	1.3695	1.3695
maker-scaffold_3393|ref0039787-exonerate_est2genome-gene-0.0-mRNA-3	0.00270248	0.023597	3.27494	1.09176	1.59829	3.99756	0.142417	0.946332	2.24144	2.24144
maker-scaffold_36|ref0030222-exonerate_est2genome-gene-1.1-mRNA-1	0.000446757	0.00578696	3.2596	0.928449	2.5132	4.13936	0.0969311	1.19065	1.62711	1.62711
maker-scaffold_3255|ref0017506-exonerate_est2genome-gene-0.0-mRNA-1	0.00187458	0.0177475	3.25775	1.0477	1.83645	3.8902	0.0783374	0.922583	2.11703	2.11703
maker-scaffold_15664|ref0025831-exonerate_est2genome-gene-0.0-mRNA-1	1.77233e-26	2.37912e-23	3.25145	0.305344	6.1205	3.18038	0.00559421	0.180876	0.0726453	0.180876
maker-scaffold_40613|ref0035384-exonerate_est2genome-gene-0.0-mRNA-2	0.000442432	0.00573968	3.25053	0.925184	3.03744	4.48621	0.341495	1.37044	1.20534	1.37044
maker-scaffold_460|ref0008786-exonerate_est2genome-gene-0.3-mRNA-1	0.000151697	0.00244103	3.24814	0.857419	3.4449	4.27469	0.0267112	1.44362	0.867999	1.44362
maker-scaffold_13652|ref0032678-exonerate_est2genome-gene-0.0-mRNA-1	7.46222e-08	3.8921e-06	3.24639	0.603455	7.13384	3.63542	0.00345816	0.724857	0.0463736	0.724857
maker-scaffold_3177|ref0027787-exonerate_est2genome-gene-0.1-mRNA-1	8.74403e-07	3.14995e-05	3.23605	0.658003	3.70141	3.73423	0.137505	0.72843	0.670188	0.72843
maker-scaffold_14664|ref0004077-exonerate_est2genome-gene-0.0-mRNA-2	0.00164964	0.0160404	3.23452	1.02782	2.33852	4.47777	0.344646	1.39204	1.76817	1.76817
maker-scaffold_1866|ref0047456-exonerate_est2genome-gene-0.1-mRNA-1	0.00166078	0.0160996	3.23264	1.02786	1.99412	4.1371	0.0935719	1.24972	2.01943	2.01943
maker-scaffold_7288|ref0019353-exonerate_est2genome-gene-0.0-mRNA-1	0.000501823	0.00630492	3.23228	0.928874	3.30132	4.46414	0.044176	1.68144	0.989876	1.68144
maker-scaffold_2247|ref0015099-exonerate_est2genome-gene-0.0-mRNA-1	0.00133242	0.0135934	3.22611	1.00536	3.64508	4.70639	0.274074	1.74744	0.710348	1.74744
maker-scaffold_328|ref0033189-exonerate_est2genome-gene-0.1-mRNA-1	1.70312e-13	3.42032e-11	3.22051	0.436961	6.95472	3.29065	0.00300363	0.378866	0.0491006	0.378866
maker-scaffold_643|ref0014806-exonerate_est2genome-gene-0.3-mRNA-1	0.000745001	0.0086566	3.21488	0.953275	3.5522	4.51081	0.295912	1.52155	0.780932	1.52155
maker-scaffold_4020|ref0011504-exonerate_est2genome-gene-0.1-mRNA-1	0.000470865	0.00601975	3.20414	0.916305	3.10629	4.37263	0.068222	1.61101	1.15249	1.61101
maker-scaffold_765|ref0012408-exonerate_est2genome-gene-0.2-mRNA-2	0.00403185	0.0318959	3.20072	1.11304	1.51353	3.9982	0.199118	1.05058	2.27859	2.27859
maker-scaffold_9246|ref0028864-exonerate_est2genome-gene-0.3-mRNA-1	0.00409725	0.0322931	3.20042	1.11491	0.907064	3.13925	0.0573241	0.190897	2.42871	2.42871
maker-scaffold_492|ref0037556-exonerate_est2genome-gene-0.0-mRNA-2	0.0041771	0.0327202	3.1921	1.11438	1.31743	3.3052	0.134142	0.325422	2.34954	2.34954
maker-scaffold_2873|ref0020181-exonerate_est2genome-gene-0.0-mRNA-2	0.00124418	0.0128803	3.18824	0.987515	2.52953	4.57601	0.10895	1.84142	1.61372	1.84142
maker-scaffold_9134|ref0025624-exonerate_est2genome-gene-0.1-mRNA-1	0.00413141	0.032462	3.18522	1.11062	1.95094	4.02045	0.41968	0.888974	2.0473	2.0473
maker-scaffold_2199|ref0033660-exonerate_est2genome-gene-0.1-mRNA-1	1.32598e-07	6.38773e-06	3.1819	0.603179	4.53314	3.51641	0.0436251	0.684025	0.272002	0.684025
maker-scaffold_1444|ref0021162-exonerate_est2genome-gene-0.3-mRNA-1	0.000102634	0.0017747	3.17392	0.817119	3.06729	3.61538	0.152616	0.707409	1.18275	1.18275
maker-scaffold_5227|ref0045645-exonerate_est2genome-gene-0.2-mRNA-1	1.73138e-09	1.42448e-07	3.16132	0.525032	5.96239	3.32797	0.00880671	0.542511	0.0797052	0.542511
maker-scaffold_2993|ref0021677-exonerate_est2genome-gene-0.1-mRNA-1	0.00194693	0.0182829	3.16128	1.02036	1.98741	3.67071	0.0584375	0.892834	2.02381	2.02381
maker-scaffold_2900|ref0037928-exonerate_est2genome-gene-0.2-mRNA-1	2.48162e-12	3.76748e-10	3.16106	0.4513	7.58277	3.20409	0.0020678	0.405276	0.0417685	0.405276
maker-scaffold_7245|ref0042597-exonerate_est2genome-gene-0.1-mRNA-1	4.60113e-10	4.41173e-08	3.14721	0.504997	9.26331	3.26716	0.000248404	0.509796	0.0485404	0.509796
maker-scaffold_28259|ref0021440-exonerate_est2genome-gene-0.0-mRNA-1	1.24318e-06	4.26747e-05	3.13039	0.645624	3.95525	3.51438	0.138324	0.695338	0.518262	0.695338
maker-scaffold_96|ref0040970-exonerate_est2genome-gene-1.0-mRNA-1	0.00310062	0.0262488	3.12836	1.05774	1.79902	3.37225	0.099159	0.57293	2.13847	2.13847
maker-scaffold_8249|ref0017106-exonerate_est2genome-gene-0.0-mRNA-1	0.000242112	0.00354685	3.12823	0.852272	3.08087	4.04116	0.0508092	1.40193	1.17235	1.40193
maker-scaffold_3278|ref0005069-exonerate_est2genome-gene-0.0-mRNA-1	0.0038482	0.030874	3.11865	1.07899	1.8275	3.03485	0.206214	0.0924496	2.12222	2.12222
maker-scaffold_4511|ref0047327-exonerate_est2genome-gene-0.0-mRNA-1	0.000224785	0.00332164	3.11562	0.84448	2.83924	3.86423	0.0657434	1.20682	1.36055	1.36055
maker-scaffold_13424|ref0032032-exonerate_est2genome-gene-0.0-mRNA-1	0.00379654	0.0305267	3.11428	1.0759	1.89268	3.57374	0.231553	0.704897	2.08355	2.08355
maker-scaffold_11484|ref0037655-exonerate_est2genome-gene-0.0-mRNA-1	0.000538658	0.00667889	3.11174	0.899151	2.65076	3.96321	0.102881	1.29322	1.51406	1.51406
maker-scaffold_3849|ref0040297-exonerate_est2genome-gene-0.2-mRNA-1	0.000308229	0.00433051	3.11161	0.862353	3.04035	4.04116	0.044026	1.44328	1.20314	1.44328
maker-scaffold_14647|ref0039971-exonerate_est2genome-gene-0.0-mRNA-1	2.76046e-10	2.79748e-08	3.1103	0.492787	5.8692	3.18029	0.00808288	0.477594	0.0845941	0.477594
maker-scaffold_627|ref0027439-exonerate_est2genome-gene-0.3-mRNA-1	0.00226379	0.0205839	3.10942	1.0184	2.00472	3.65198	0.061803	0.976008	2.01246	2.01246
maker-scaffold_9818|ref0026207-exonerate_est2genome-gene-0.0-mRNA-1	4.87219e-12	6.98118e-10	3.05939	0.442797	4.30629	2.84202	0.0360924	0.159639	0.356045	0.356045
maker-scaffold_6563|ref0016912-exonerate_est2genome-gene-0.0-mRNA-1	2.46515e-12	3.76489e-10	3.05809	0.436542	4.37661	2.99867	0.0328798	0.348258	0.327814	0.348258
maker-scaffold_14241|ref0042556-exonerate_est2genome-gene-0.0-mRNA-1	0.00369859	0.0299001	3.04758	1.04988	1.84447	3.46383	0.0921467	0.85307	2.11235	2.11235
maker-scaffold_3894|ref0047339-exonerate_est2genome-gene-0.2-mRNA-1	6.83934e-08	3.59664e-06	3.02954	0.56151	4.23121	3.16282	0.0602926	0.570294	0.388137	0.570294
maker-scaffold_11078|ref0024121-exonerate_est2genome-gene-0.0-mRNA-2	0.00239129	0.0214829	3.0196	0.994346	2.16099	3.72846	0.0736171	1.23693	1.90383	1.90383
maker-scaffold_4901|ref0021606-exonerate_est2genome-gene-0.0-mRNA-1	3.07734e-12	4.51078e-10	3.00747	0.431232	5.4713	2.90304	0.0138294	0.358092	0.112592	0.358092
maker-scaffold_2636|ref0048143-exonerate_est2genome-gene-0.0-mRNA-2	0.00138494	0.0140037	3.00721	0.940408	3.15805	4.09986	0.0442239	1.72451	1.11078	1.72451
maker-scaffold_7445|ref0008482-exonerate_est2genome-gene-0.1-mRNA-1	9.99395e-08	5.01763e-06	3.00546	0.56421	5.19997	3.1265	0.0139317	0.622735	0.138777	0.622735
maker-scaffold_14384|ref0035951-exonerate_est2genome-gene-0.1-mRNA-1	1.04029e-05	0.000267466	2.99136	0.678525	6.41154	3.34589	0.00571846	0.915074	0.0623098	0.915074
maker-scaffold_7050|ref0048374-exonerate_est2genome-gene-0.0-mRNA-1	6.95029e-10	6.39954e-08	2.98995	0.484814	5.74276	2.95716	0.0146949	0.455393	0.0923589	0.455393
maker-scaffold_5687|ref0018058-exonerate_est2genome-gene-0.0-mRNA-1	3.41707e-10	3.36495e-08	2.97987	0.47461	6.53617	2.92319	0.00354483	0.446965	0.0584941	0.446965
maker-scaffold_2702|ref0027944-exonerate_est2genome-gene-0.7-mRNA-1	1.44453e-06	4.8863e-05	2.95004	0.612198	5.26314	3.12898	0.0124452	0.737128	0.131915	0.737128
maker-scaffold_7637|ref0001662-exonerate_est2genome-gene-0.2-mRNA-1	1.61412e-05	0.000386556	2.94727	0.683423	3.86445	3.28251	0.0782834	0.85585	0.566861	0.85585
maker-scaffold_13475|ref0026757-exonerate_est2genome-gene-0.1-mRNA-1	0.00104703	0.0113059	2.94128	0.897397	2.7538	2.88513	0.180955	0.301314	1.42969	1.42969
maker-scaffold_14479|ref0037661-exonerate_est2genome-gene-0.0-mRNA-1	0.000451311	0.00583706	2.94098	0.83834	2.84863	3.4411	0.0526082	1.07888	1.35302	1.35302
maker-scaffold_5992|ref0034676-exonerate_est2genome-gene-0.1-mRNA-1	1.90208e-05	0.000441424	2.93312	0.685935	3.70637	3.26463	0.116801	0.824212	0.66675	0.824212
maker-scaffold_4137|ref0003774-exonerate_est2genome-gene-0.0-mRNA-1	6.45204e-06	0.000178481	2.91823	0.646914	4.08476	3.15059	0.111716	0.72528	0.45546	0.72528
maker-scaffold_2959|ref0043237-exonerate_est2genome-gene-0.0-mRNA-1	0.00133986	0.0136474	2.91683	0.909433	2.58789	3.30641	0.0883627	0.933149	1.56578	1.56578
maker-scaffold_2410|ref0041987-exonerate_est2genome-gene-0.3-mRNA-1	2.05555e-13	4.03283e-11	2.89387	0.393985	8.89532	2.65881	0.000352963	0.310095	0.0436322	0.310095
maker-scaffold_1268|ref0008186-exonerate_est2genome-gene-0.0-mRNA-1	1.74788e-07	8.04689e-06	2.88268	0.551779	7.07111	2.89616	0.00216923	0.606751	0.04726	0.606751
maker-scaffold_12982|ref0018419-exonerate_est2genome-gene-0.0-mRNA-1	3.40576e-16	9.5455e-14	2.87838	0.352828	7.15586	2.58057	0.00186031	0.247115	0.0460783	0.247115
maker-scaffold_6057|ref0018258-exonerate_est2genome-gene-0.0-mRNA-2	3.49747e-12	5.09731e-10	2.87637	0.413502	6.82752	2.65698	0.0191871	0.322781	0.0514465	0.322781
maker-scaffold_7182|ref0007841-exonerate_est2genome-gene-0.1-mRNA-1	0.000554945	0.00683432	2.87019	0.831281	5.28979	3.53833	0.0253255	1.35673	0.129179	1.35673
maker-scaffold_5601|ref0016338-exonerate_est2genome-gene-0.0-mRNA-1	0.000883618	0.00986288	2.86586	0.861865	2.77107	3.49503	0.0699921	1.26984	1.41563	1.41563
maker-scaffold_10151|ref0044837-exonerate_est2genome-gene-0.0-mRNA-2	0.00122873	0.01276	2.86016	0.884916	2.80172	3.42351	0.175365	1.09189	1.39079	1.39079
maker-scaffold_127|ref0038027-exonerate_est2genome-gene-1.1-mRNA-1	0.000563062	0.00691425	2.84971	0.826287	3.0951	3.49066	0.04224	1.32326	1.16129	1.32326
maker-scaffold_16825|ref0041762-exonerate_est2genome-gene-0.1-mRNA-1	0.000917838	0.010178	2.84079	0.857061	3.0904	3.56498	0.0374089	1.4317	1.16496	1.4317
maker-scaffold_133|ref0020071-exonerate_est2genome-gene-1.2-mRNA-1	0.000169887	0.00266481	2.8332	0.753503	4.10149	3.26675	0.0413252	1.09421	0.447518	1.09421
maker-scaffold_8072|ref0047999-exonerate_est2genome-gene-0.1-mRNA-1	3.79402e-17	1.12519e-14	2.82526	0.335578	6.06972	2.47365	0.00596124	0.219264	0.0747679	0.219264
maker-scaffold_1763|ref0043801-exonerate_est2genome-gene-0.2-mRNA-1	8.24684e-05	0.00148898	2.82424	0.717338	4.61821	3.16108	0.0871589	0.94199	0.245953	0.94199
maker-scaffold_4784|ref0005584-exonerate_est2genome-gene-0.0-mRNA-1	1.67633e-12	2.63918e-10	2.82116	0.399651	5.37367	2.5478	0.0128392	0.306603	0.121108	0.306603
maker-scaffold_10559|ref0025283-exonerate_est2genome-gene-0.1-mRNA-1	3.3884e-05	0.000717188	2.79954	0.675293	3.49258	2.83111	0.0833457	0.60715	0.828697	0.828697
maker-scaffold_134|ref0020078-exonerate_est2genome-gene-1.0-mRNA-1	0.000974419	0.0106526	2.798	0.848442	2.9639	2.46667	0.177793	0.0903869	1.26191	1.26191
maker-scaffold_12512|ref0014815-exonerate_est2genome-gene-0.1-mRNA-1	3.5956e-06	0.00010835	2.78553	0.601174	5.85286	2.83647	0.00690572	0.715915	0.0855187	0.715915
maker-scaffold_7182|ref0007841-exonerate_est2genome-gene-0.0-mRNA-1	0.000222042	0.00329676	2.78201	0.753417	5.98521	3.1844	0.00991211	1.12536	0.0785985	1.12536
maker-scaffold_1500|ref0005852-exonerate_est2genome-gene-0.1-mRNA-1	4.25162e-05	0.000857214	2.76786	0.676182	4.36808	2.97268	0.0476177	0.866826	0.33114	0.866826
maker-scaffold_10924|ref0025025-exonerate_est2genome-gene-0.0-mRNA-1	0.000794586	0.00910418	2.76457	0.824096	5.58644	3.34791	0.658141	0.700127	0.103502	0.700127
maker-scaffold_7525|ref0034214-exonerate_est2genome-gene-0.0-mRNA-1	5.8754e-07	2.25003e-05	2.76079	0.55268	3.93969	2.29459	0.0847869	0.0515912	0.526124	0.526124
maker-scaffold_1673|ref0036117-exonerate_est2genome-gene-0.0-mRNA-1	2.15207e-13	4.18997e-11	2.73603	0.372808	7.03176	2.37708	0.00223782	0.275733	0.0478525	0.275733
maker-scaffold_20822|ref0039085-exonerate_est2genome-gene-0.0-mRNA-2	0.000493336	0.0062259	2.73436	0.784754	6.08851	3.19192	0.0591294	1.17255	0.0739682	1.17255
maker-scaffold_194|ref0030886-exonerate_est2genome-gene-0.2-mRNA-1	0.000309279	0.00433893	2.73321	0.757668	3.28603	2.51992	0.145157	0.304602	1.00296	1.00296
maker-scaffold_5110|ref0019447-exonerate_est2genome-gene-0.1-mRNA-1	1.39287e-07	6.66513e-06	2.72101	0.516695	4.25914	2.57307	0.0296639	0.504283	0.375979	0.504283
maker-scaffold_276|ref0017644-exonerate_est2genome-gene-0.0-mRNA-3	0.000172667	0.00270176	2.70914	0.721287	3.71847	2.98884	0.320065	0.720445	0.658454	0.720445
maker-scaffold_32275|ref0004534-exonerate_est2genome-gene-0.0-mRNA-1	0.000324417	0.00451898	2.69473	0.749583	5.11783	3.03795	0.0186544	1.10509	0.148597	1.10509
maker-scaffold_6009|ref0025573-exonerate_est2genome-gene-0.0-mRNA-1	9.00089e-06	0.000237402	2.69137	0.606181	5.17041	2.69949	0.0696093	0.665302	0.142186	0.665302
maker-scaffold_3317|ref0038181-exonerate_est2genome-gene-0.2-mRNA-3	1.68415e-07	7.80989e-06	2.68989	0.514202	5.40154	2.52055	0.351982	0.176825	0.118588	0.176825
maker-scaffold_12649|ref0035145-exonerate_est2genome-gene-0.0-mRNA-1	9.84632e-10	8.5129e-08	2.68517	0.439336	6.95554	2.39093	0.002133	0.3839	0.0490866	0.3839
maker-scaffold_381|ref0019072-exonerate_est2genome-gene-0.1-mRNA-1	2.26539e-08	1.38026e-06	2.68359	0.480035	6.36478	2.45264	0.016433	0.444434	0.0638138	0.444434
maker-scaffold_14836|ref0002989-exonerate_est2genome-gene-0.0-mRNA-1	2.07374e-09	1.65284e-07	2.67684	0.446742	4.3058	2.38942	0.0342202	0.364937	0.356249	0.364937
maker-scaffold_6064|ref0028081-exonerate_est2genome-gene-0.2-mRNA-1	0.00102774	0.0111211	2.66971	0.813236	2.96018	3.17013	0.0460185	1.27669	1.26482	1.27669
maker-scaffold_1007|ref0001977-exonerate_est2genome-gene-0.0-mRNA-1	3.18368e-08	1.85812e-06	2.66919	0.482585	6.72154	2.43482	0.00312133	0.462655	0.0537124	0.462655
maker-scaffold_1276|ref0038679-exonerate_est2genome-gene-0.0-mRNA-1	5.65741e-05	0.0010849	2.65751	0.659977	5.54253	2.7645	0.00953782	0.861603	0.106864	0.861603
maker-scaffold_4363|ref0002971-exonerate_est2genome-gene-0.0-mRNA-1	0.000205216	0.00309707	2.64863	0.713435	4.44323	2.87691	0.0472882	0.970692	0.302837	0.970692
maker-scaffold_531|ref0024481-exonerate_est2genome-gene-0.1-mRNA-1	1.72289e-06	5.71423e-05	2.62243	0.548228	4.86132	2.48014	0.0186616	0.582446	0.188079	0.582446
maker-scaffold_6349|ref0010862-exonerate_est2genome-gene-0.2-mRNA-1	5.00241e-13	8.79907e-11	2.61953	0.362552	7.33779	2.18588	0.00137379	0.261515	0.0439199	0.261515
maker-scaffold_5205|ref0032989-exonerate_est2genome-gene-0.0-mRNA-1	1.31193e-07	6.34927e-06	2.61388	0.495318	7.29948	2.37268	0.00210395	0.488575	0.0443355	0.488575
maker-scaffold_15608|ref0038251-exonerate_est2genome-gene-0.0-mRNA-1	0.000166083	0.00262613	2.60585	0.691995	3.66979	2.76102	0.122354	0.83536	0.692465	0.83536
maker-scaffold_616|ref0009428-exonerate_est2genome-gene-0.1-mRNA-1	9.9277e-09	6.75216e-07	2.60128	0.45382	4.53242	2.28639	0.0252995	0.386605	0.272238	0.386605
maker-scaffold_10619|ref0010641-exonerate_est2genome-gene-0.1-mRNA-1	1.39845e-13	2.83076e-11	2.59667	0.351069	7.28637	2.13777	0.00155042	0.244948	0.0444824	0.244948
maker-scaffold_14520|ref0016921-exonerate_est2genome-gene-0.0-mRNA-1	1.64724e-05	0.000392391	2.56885	0.596295	3.78063	2.2793	0.0936549	0.365862	0.617481	0.617481
maker-scaffold_2088|ref0014665-exonerate_est2genome-gene-0.3-mRNA-1	2.57368e-10	2.62567e-08	2.56834	0.406223	6.17625	2.16757	0.00493012	0.325104	0.0704482	0.325104
maker-scaffold_476|ref0026821-exonerate_est2genome-gene-0.1-mRNA-1	0.00453238	0.0349345	2.55727	0.900918	2.75595	2.21637	0.195374	0.210512	1.42793	1.42793
maker-scaffold_14411|ref0026895-exonerate_est2genome-gene-0.0-mRNA-1	1.44069e-07	6.86818e-06	2.55676	0.486078	6.12538	2.27276	0.0064794	0.466065	0.0724478	0.466065
maker-scaffold_9670|ref0013871-exonerate_est2genome-gene-0.0-mRNA-1	1.70204e-20	9.04386e-18	2.54506	0.274265	6.19932	1.97961	0.00380048	0.146643	0.0695751	0.146643
maker-scaffold_5926|ref0026442-exonerate_est2genome-gene-0.0-mRNA-1	4.43109e-08	2.50587e-06	2.53698	0.463566	4.20453	1.99065	0.029812	0.147189	0.399975	0.399975
maker-scaffold_460|ref0008786-exonerate_est2genome-gene-0.1-mRNA-1	1.02946e-07	5.12821e-06	2.53485	0.476346	4.80401	2.22483	0.0172762	0.436535	0.199566	0.436535
maker-scaffold_2187|ref0003181-exonerate_est2genome-gene-0.1-mRNA-1	3.34756e-27	5.33622e-24	2.53164	0.234355	7.82265	1.92535	0.000811498	0.109033	0.0404573	0.109033
maker-scaffold_7685|ref0014944-exonerate_est2genome-gene-0.0-mRNA-1	1.34762e-08	8.81306e-07	2.52934	0.445312	6.56119	2.16782	0.00381246	0.392794	0.0577806	0.392794
maker-scaffold_17301|ref0022150-exonerate_est2genome-gene-0.0-mRNA-1	0.00316802	0.026658	2.52759	0.856534	3.64044	2.02402	0.753554	-0.521764	0.713747	0.713747
maker-scaffold_5327|ref0035434-exonerate_est2genome-gene-0.1-mRNA-1	1.24353e-07	6.06431e-06	2.49777	0.472438	5.36824	2.16516	0.0106342	0.435761	0.121607	0.435761
maker-scaffold_1865|ref0047453-exonerate_est2genome-gene-0.5-mRNA-1	5.89278e-09	4.25766e-07	2.49002	0.427855	6.1213	2.0853	0.00464194	0.361478	0.0726129	0.361478
maker-scaffold_873|ref0029587-exonerate_est2genome-gene-0.1-mRNA-1	4.5178e-05	0.000899503	2.47005	0.605512	4.30418	2.37171	0.0327483	0.700542	0.356921	0.700542
maker-scaffold_9315|ref0038352-exonerate_est2genome-gene-0.0-mRNA-1	3.26069e-17	9.90047e-15	2.46868	0.292607	7.62654	1.88802	0.000966338	0.170271	0.0414723	0.170271
maker-scaffold_9958|ref0003262-exonerate_est2genome-gene-0.0-mRNA-1	4.4268e-13	8.00749e-11	2.46724	0.340693	5.55223	1.9382	0.0102388	0.221905	0.106111	0.221905
maker-scaffold_3249|ref0035499-exonerate_est2genome-gene-0.1-mRNA-5	8.85842e-27	1.32902e-23	2.44609	0.228332	5.90288	1.7989	0.0158528	0.088418	0.0827542	0.088418
maker-scaffold_35|ref0030223-exonerate_est2genome-gene-0.1-mRNA-1	0.00395297	0.0313985	2.44553	0.848585	2.94297	2.11843	0.161936	0.316026	1.27826	1.27826
maker-scaffold_1613|ref0046846-exonerate_est2genome-gene-0.1-mRNA-1	0.000345128	0.0047249	2.44408	0.682925	4.30956	2.50624	0.0542705	0.878503	0.354694	0.878503
maker-scaffold_4250|ref0038081-exonerate_est2genome-gene-0.0-mRNA-1	9.23191e-11	1.05116e-08	2.44155	0.37684	5.79755	1.94664	0.00534288	0.278673	0.0888152	0.278673
maker-scaffold_25915|ref0013866-exonerate_est2genome-gene-0.0-mRNA-1	3.32026e-09	2.54304e-07	2.44016	0.412543	5.85156	1.99301	0.00603243	0.334351	0.0855933	0.334351
maker-scaffold_18784|ref0025270-exonerate_est2genome-gene-0.0-mRNA-1	1.951e-10	2.08202e-08	2.43753	0.382949	7.43568	1.94899	0.00138052	0.29192	0.0429571	0.29192
maker-scaffold_26108|ref0041013-exonerate_est2genome-gene-0.0-mRNA-1	9.38641e-18	3.23514e-15	2.43071	0.283259	9.47645	1.82565	0.000202681	0.160269	0.0525387	0.160269
maker-scaffold_5419|ref0028236-exonerate_est2genome-gene-0.2-mRNA-1	1.85224e-07	8.48142e-06	2.4048	0.461257	6.48091	2.01703	0.00352908	0.421986	0.0601496	0.421986
maker-scaffold_1488|ref0044469-exonerate_est2genome-gene-0.0-mRNA-1	2.64657e-05	0.000583916	2.40358	0.572018	4.2671	2.21155	0.0381618	0.616248	0.372561	0.616248
maker-scaffold_4761|ref0018123-exonerate_est2genome-gene-0.1-mRNA-1	1.4601e-15	3.79999e-13	2.39182	0.299717	9.66284	1.78851	0.000127369	0.179533	0.0568603	0.179533
maker-scaffold_16313|ref0036688-exonerate_est2genome-gene-0.0-mRNA-1	3.63239e-06	0.00010925	2.39151	0.516371	7.04822	2.09119	0.00199977	0.531278	0.0476012	0.531278
maker-scaffold_13439|ref0001475-exonerate_est2genome-gene-0.0-mRNA-3	1.62602e-09	1.34212e-07	2.37684	0.394081	6.196	1.88033	0.0121515	0.298448	0.0696997	0.298448
maker-scaffold_15700|ref0023379-exonerate_est2genome-gene-0.1-mRNA-3	1.62602e-09	1.34212e-07	2.37684	0.394081	6.196	1.88033	0.0121515	0.298448	0.0696997	0.298448
maker-scaffold_15625|ref0002181-exonerate_est2genome-gene-0.0-mRNA-1	0.00182282	0.017328	2.34685	0.752756	6.63579	2.29049	1.0775	-0.241158	0.0557839	0.0557839
maker-scaffold_3041|ref0007386-exonerate_est2genome-gene-0.0-mRNA-1	5.71872e-07	2.20659e-05	2.3458	0.469115	7.159	1.94949	0.0021075	0.43803	0.0460369	0.43803
maker-scaffold_749|ref0048285-exonerate_est2genome-gene-0.1-mRNA-1	4.60711e-05	0.00091443	2.34485	0.575464	3.78949	2.07498	0.050441	0.537592	0.611876	0.611876
maker-scaffold_4396|ref0019374-exonerate_est2genome-gene-0.0-mRNA-1	0.000116986	0.0019786	2.3409	0.607654	3.74427	2.01223	0.097386	0.423608	0.641102	0.641102
maker-scaffold_514|ref0037020-exonerate_est2genome-gene-0.5-mRNA-1	1.80261e-09	1.47832e-07	2.33956	0.388977	4.60418	1.82325	0.026281	0.276325	0.250038	0.276325
maker-scaffold_3844|ref0040294-exonerate_est2genome-gene-0.0-mRNA-3	0.000747053	0.0086686	2.33645	0.692958	3.92831	2.38289	0.368171	0.592211	0.531996	0.592211
maker-scaffold_859|ref0017048-exonerate_est2genome-gene-0.1-mRNA-1	5.62652e-14	1.18599e-11	2.33459	0.310596	7.28717	1.72261	0.00168211	0.191257	0.0444733	0.191257
maker-scaffold_11739|ref0023908-exonerate_est2genome-gene-0.0-mRNA-1	2.03254e-05	0.000467027	2.33412	0.54775	5.00276	2.07094	0.0155608	0.584499	0.164414	0.584499
maker-scaffold_10519|ref0001614-exonerate_est2genome-gene-0.0-mRNA-1	3.53216e-22	2.50244e-19	2.3297	0.240577	6.09728	1.64994	0.00465206	0.111102	0.0736007	0.111102
maker-scaffold_12933|ref0022174-exonerate_est2genome-gene-0.0-mRNA-1	9.00393e-09	6.15671e-07	2.31999	0.403581	6.18335	1.81703	0.00371846	0.322038	0.0701775	0.322038
maker-scaffold_3810|ref0045783-exonerate_est2genome-gene-0.0-mRNA-1	8.6799e-23	7.14131e-20	2.31036	0.235122	7.66694	1.61985	0.000828497	0.109736	0.0412219	0.109736
maker-scaffold_3354|ref0014716-exonerate_est2genome-gene-0.0-mRNA-2	4.5822e-11	5.70085e-09	2.31035	0.350908	4.83377	1.70539	0.0528332	0.157555	0.193439	0.193439
maker-scaffold_16367|ref0007907-exonerate_est2genome-gene-0.0-mRNA-1	1.36704e-12	2.19286e-10	2.30888	0.325775	5.65978	1.70506	0.00675724	0.205502	0.0981321	0.205502
maker-scaffold_14197|ref0031747-exonerate_est2genome-gene-0.3-mRNA-1	7.04107e-09	4.99331e-07	2.30648	0.398359	4.9076	1.79199	0.0330001	0.28438	0.179723	0.28438
maker-scaffold_33170|ref0024709-exonerate_est2genome-gene-0.0-mRNA-1	2.13056e-05	0.000488228	2.30414	0.542056	5.51089	2.02058	0.0070748	0.580574	0.109364	0.580574
maker-scaffold_5526|ref0025316-exonerate_est2genome-gene-0.2-mRNA-1	5.68746e-06	0.000160109	2.29973	0.506806	8.17641	1.95139	0.000573387	0.513131	0.0398656	0.513131
maker-scaffold_4406|ref0040744-exonerate_est2genome-gene-0.0-mRNA-1	0.00124434	0.0128803	2.29909	0.712119	5.09513	2.37957	0.0203567	0.99387	0.151513	0.99387
maker-scaffold_2211|ref0008005-exonerate_est2genome-gene-0.4-mRNA-1	2.09997e-06	6.76258e-05	2.29899	0.484655	7.34167	1.91277	0.00129685	0.468485	0.0438791	0.468485
maker-scaffold_2240|ref0015092-exonerate_est2genome-gene-0.1-mRNA-1	0.000245672	0.00358664	2.29788	0.626683	6.05893	2.1819	0.00674542	0.778718	0.0752351	0.778718
maker-scaffold_498|ref0037562-exonerate_est2genome-gene-0.0-mRNA-1	1.99978e-10	2.11636e-08	2.29286	0.360436	6.36928	1.72477	0.00420498	0.255623	0.063667	0.255623
maker-scaffold_6006|ref0025566-exonerate_est2genome-gene-0.1-mRNA-2	1.54371e-08	9.96768e-07	2.28635	0.404189	6.9208	1.7736	0.00955397	0.317184	0.0496897	0.317184
maker-scaffold_3249|ref0035499-exonerate_est2genome-gene-0.1-mRNA-3	4.71075e-20	2.35584e-17	2.27611	0.248201	7.08571	1.5858	0.00529062	0.117916	0.0470476	0.117916
maker-scaffold_3844|ref0040294-exonerate_est2genome-gene-0.0-mRNA-2	1.39382e-17	4.5576e-15	2.27595	0.266641	6.46883	1.59939	0.0816745	0.0576305	0.0605205	0.0605205
maker-scaffold_888|ref0020833-exonerate_est2genome-gene-0.4-mRNA-1	3.7063e-10	3.63574e-08	2.26924	0.362156	5.09728	1.69612	0.0130696	0.249245	0.151232	0.249245
maker-scaffold_10246|ref0008207-exonerate_est2genome-gene-0.1-mRNA-1	4.81033e-16	1.31922e-13	2.26848	0.279501	8.50507	1.60421	0.0003529	0.155889	0.0407272	0.155889
maker-scaffold_5322|ref0035437-exonerate_est2genome-gene-0.2-mRNA-1	0.00198794	0.0185999	2.26827	0.733585	3.32214	2.27407	0.104249	0.833815	0.972046	0.972046
maker-scaffold_9110|ref0012821-exonerate_est2genome-gene-0.1-mRNA-1	0.0003304	0.0045823	2.26187	0.630008	7.41332	2.14214	0.00195676	0.791862	0.0431647	0.791862
maker-scaffold_16420|ref0046151-exonerate_est2genome-gene-0.0-mRNA-1	5.60203e-08	3.07268e-06	2.26036	0.416191	5.8082	1.75672	0.00544166	0.340988	0.0881596	0.340988
maker-scaffold_10311|ref0016007-exonerate_est2genome-gene-0.0-mRNA-1	9.53446e-11	1.076e-08	2.25486	0.348286	7.16208	1.66063	0.00138801	0.241218	0.0459964	0.241218
maker-scaffold_1166|ref0004471-exonerate_est2genome-gene-0.0-mRNA-1	1.17984e-12	1.91668e-10	2.25323	0.317013	6.6878	1.62287	0.00269711	0.198297	0.0545004	0.198297
maker-scaffold_1487|ref0044470-exonerate_est2genome-gene-0.4-mRNA-1	0.00117579	0.0123359	2.24874	0.693052	4.13259	2.08085	0.527746	0.214302	0.432897	0.432897
maker-scaffold_1898|ref0018800-exonerate_est2genome-gene-0.3-mRNA-1	1.5827e-12	2.50725e-10	2.24655	0.317892	6.52727	1.61524	0.011553	0.190557	0.0587535	0.190557
maker-scaffold_2702|ref0027944-exonerate_est2genome-gene-0.4-mRNA-1	2.40039e-06	7.61467e-05	2.24443	0.475876	7.59114	1.82749	0.000931682	0.451985	0.0417098	0.451985
maker-scaffold_13919|ref0006490-exonerate_est2genome-gene-0.1-mRNA-2	7.05698e-05	0.001309	2.24089	0.563838	4.77436	1.97974	0.045628	0.590198	0.206019	0.590198
maker-scaffold_42|ref0001310-exonerate_est2genome-gene-0.0-mRNA-1	8.24952e-06	0.000219858	2.22724	0.499538	6.57573	1.8451	0.00635524	0.492721	0.0573763	0.492721
maker-scaffold_1008|ref0001983-exonerate_est2genome-gene-0.1-mRNA-1	1.7356e-06	5.74888e-05	2.22429	0.465138	4.82244	1.78445	0.0278691	0.404838	0.195731	0.404838
maker-scaffold_2847|ref0029401-exonerate_est2genome-gene-0.0-mRNA-1	1.30122e-07	6.32147e-06	2.22087	0.420726	4.64652	1.71267	0.0214744	0.332546	0.237961	0.332546
maker-scaffold_3675|ref0011086-exonerate_est2genome-gene-0.1-mRNA-1	3.77336e-10	3.67327e-08	2.21488	0.353638	5.89851	1.61602	0.00499549	0.245125	0.0829882	0.245125
maker-scaffold_7020|ref0007126-exonerate_est2genome-gene-0.0-mRNA-2	0.0024286	0.0216882	2.20911	0.728576	3.39842	1.62616	0.154613	0.115851	0.907033	0.907033
maker-scaffold_11164|ref0016212-exonerate_est2genome-gene-0.0-mRNA-1	0.000141126	0.00229701	2.20242	0.578641	5.26976	1.95988	0.0127021	0.656948	0.131228	0.656948
maker-scaffold_18564|ref0016146-exonerate_est2genome-gene-0.0-mRNA-1	0.00129808	0.0133176	2.19542	0.68257	6.31071	2.1758	0.00436274	0.927441	0.0656125	0.927441
maker-scaffold_6573|ref0047305-exonerate_est2genome-gene-0.2-mRNA-1	8.8396e-14	1.81818e-11	2.19534	0.294393	8.02192	1.52558	0.00057745	0.172757	0.0399311	0.172757
maker-scaffold_1844|ref0011622-exonerate_est2genome-gene-0.0-mRNA-1	9.85985e-19	4.12255e-16	2.1878	0.247581	6.40727	1.47264	0.00497613	0.117617	0.0624455	0.117617
maker-scaffold_5186|ref0003062-exonerate_est2genome-gene-0.0-mRNA-1	6.58656e-11	7.85e-09	2.18284	0.33429	6.99444	1.55294	0.00543102	0.218068	0.0484421	0.218068
maker-scaffold_1501|ref0005853-exonerate_est2genome-gene-0.2-mRNA-1	0.000187129	0.00288035	2.17122	0.581195	8.25801	1.92598	0.000587098	0.674987	0.0399514	0.674987
maker-scaffold_12610|ref0042171-exonerate_est2genome-gene-0.0-mRNA-1	3.21184e-10	3.17511e-08	2.16582	0.344426	6.69964	1.54359	0.00260175	0.234657	0.0542199	0.234657
maker-scaffold_10597|ref0048327-exonerate_est2genome-gene-0.1-mRNA-1	5.30965e-09	3.91395e-07	2.16405	0.370736	5.0408	1.57365	0.0115052	0.263385	0.158889	0.263385
maker-scaffold_5464|ref0010309-exonerate_est2genome-gene-0.0-mRNA-2	0.000864468	0.00968729	2.15836	0.647906	5.76296	2.05063	0.24031	0.599256	0.0910181	0.599256
maker-scaffold_9055|ref0019389-exonerate_est2genome-gene-0.1-mRNA-1	3.78849e-17	1.12519e-14	2.14934	0.255288	5.37836	1.40835	0.00966525	0.0935279	0.120679	0.120679
maker-scaffold_1856|ref0042057-exonerate_est2genome-gene-0.0-mRNA-1	0.000155405	0.00248813	2.14391	0.566832	6.61263	1.86404	0.00317135	0.639426	0.0563834	0.639426
maker-scaffold_11835|ref0040371-exonerate_est2genome-gene-0.0-mRNA-4	9.8952e-05	0.00172342	2.14345	0.55057	4.11903	1.83233	0.0672853	0.53897	0.439247	0.53897
maker-scaffold_3805|ref0015210-exonerate_est2genome-gene-0.0-mRNA-1	0.00327711	0.0273325	2.1385	0.727264	3.32616	1.57794	0.0892207	0.227318	0.968605	0.968605
maker-scaffold_7679|ref0006083-exonerate_est2genome-gene-0.0-mRNA-1	4.43538e-06	0.00012926	2.1385	0.465918	6.30182	1.67876	0.00512313	0.429035	0.065915	0.429035
maker-scaffold_4513|ref0047321-exonerate_est2genome-gene-0.2-mRNA-1	1.05592e-21	7.08718e-19	2.13765	0.22334	5.70345	1.39008	0.00470391	0.0938764	0.0950573	0.0950573
maker-scaffold_5436|ref0015629-exonerate_est2genome-gene-0.1-mRNA-1	4.87248e-05	0.000954474	2.12835	0.524009	6.96308	1.76496	0.00181473	0.547356	0.0489592	0.547356
maker-scaffold_24122|ref0025119-exonerate_est2genome-gene-0.0-mRNA-1	0.000339958	0.00467167	2.12615	0.593436	4.43928	1.89529	0.028817	0.675517	0.304267	0.675517
maker-scaffold_14023|ref0036539-exonerate_est2genome-gene-0.0-mRNA-1	8.51128e-05	0.00152766	2.11489	0.538205	4.81909	1.7745	0.0181585	0.56117	0.196417	0.56117
maker-scaffold_4672|ref0001297-exonerate_est2genome-gene-0.0-mRNA-1	2.54423e-09	1.98442e-07	2.11487	0.354928	4.66616	1.48226	0.0193345	0.219078	0.232613	0.232613
maker-scaffold_6131|ref0028460-exonerate_est2genome-gene-0.0-mRNA-1	2.22776e-07	9.84734e-06	2.1148	0.408322	6.22482	1.56289	0.264822	0.067748	0.0686327	0.0686327
maker-scaffold_6464|ref0010230-exonerate_est2genome-gene-0.1-mRNA-1	0.00119065	0.0124605	2.11449	0.652397	3.62956	2.00709	0.0515445	0.7997	0.721776	0.7997
maker-scaffold_903|ref0007606-exonerate_est2genome-gene-0.8-mRNA-1	0.000614207	0.00739741	2.1135	0.617032	3.64739	1.54311	0.0528012	0.258536	0.708655	0.708655
maker-scaffold_7037|ref0037719-exonerate_est2genome-gene-0.0-mRNA-1	7.5253e-07	2.77359e-05	2.11252	0.427005	6.79275	1.58764	0.00200291	0.362664	0.0521565	0.362664
maker-scaffold_11801|ref0034951-exonerate_est2genome-gene-0.0-mRNA-1	2.63583e-18	1.03426e-15	2.11168	0.241996	6.922	1.37445	0.00210194	0.115022	0.0496683	0.115022
maker-scaffold_762|ref0012401-exonerate_est2genome-gene-0.1-mRNA-2	2.36562e-06	7.53249e-05	2.10397	0.445815	5.34027	1.60548	0.181043	0.216458	0.124229	0.216458
maker-scaffold_1047|ref0027203-exonerate_est2genome-gene-0.0-mRNA-1	0.000119996	0.0020188	2.10169	0.546442	8.57575	1.77391	0.000333972	0.596865	0.0410957	0.596865
maker-scaffold_16010|ref0019230-exonerate_est2genome-gene-0.0-mRNA-1	2.64391e-08	1.57187e-06	2.09689	0.3769	4.57858	1.47117	0.0263992	0.224316	0.257708	0.257708
maker-scaffold_14199|ref0045089-exonerate_est2genome-gene-0.0-mRNA-1	0.00094844	0.0104357	2.08622	0.631156	3.95638	1.92641	0.132461	0.664254	0.5177	0.664254
maker-scaffold_1820|ref0022573-exonerate_est2genome-gene-0.3-mRNA-1	7.37389e-10	6.66115e-08	2.083	0.338267	7.65812	1.43584	0.000849297	0.228	0.0412747	0.228
maker-scaffold_11314|ref0040569-exonerate_est2genome-gene-0.0-mRNA-1	4.44406e-06	0.00012926	2.08068	0.453362	4.2383	1.44909	0.0260461	0.221483	0.385028	0.385028
maker-scaffold_6777|ref0044368-exonerate_est2genome-gene-0.0-mRNA-1	8.12148e-26	9.41538e-23	2.07796	0.197791	6.08101	1.28078	0.00395708	0.0509908	0.0742855	0.0742855
maker-scaffold_13266|ref0011663-exonerate_est2genome-gene-0.1-mRNA-1	1.78197e-05	0.000419274	2.06932	0.482293	5.91345	1.62221	0.00636936	0.458844	0.082195	0.458844
maker-scaffold_9472|ref0016990-exonerate_est2genome-gene-0.1-mRNA-1	0.000482022	0.00611945	2.06543	0.591721	5.62577	1.81909	0.00796867	0.692298	0.100588	0.692298
maker-scaffold_127|ref0038027-exonerate_est2genome-gene-0.2-mRNA-1	6.82667e-08	3.59664e-06	2.04924	0.379793	6.97896	1.44709	0.00153779	0.286947	0.0486947	0.286947
maker-scaffold_16443|ref0002389-exonerate_est2genome-gene-0.0-mRNA-1	3.0213e-20	1.57262e-17	2.04369	0.221701	7.1002	1.27759	0.00332808	0.0949748	0.0468403	0.0949748
maker-scaffold_14813|ref0015600-exonerate_est2genome-gene-0.0-mRNA-1	4.19096e-05	0.000849547	2.04176	0.498393	4.0757	1.38386	0.037008	0.187896	0.459784	0.459784
maker-scaffold_8367|ref0043214-exonerate_est2genome-gene-0.0-mRNA-1	1.91224e-13	3.78075e-11	2.03975	0.277336	6.56087	1.32059	0.00340889	0.150422	0.0577896	0.150422
maker-scaffold_19560|ref0031181-exonerate_est2genome-gene-0.0-mRNA-1	0.000584571	0.0071201	2.03937	0.593069	3.72083	1.47306	0.0466141	0.285606	0.656849	0.656849
maker-scaffold_7171|ref0038338-exonerate_est2genome-gene-0.0-mRNA-1	0.000202817	0.00306812	2.03125	0.546699	5.33179	1.69121	0.0143626	0.583396	0.125041	0.583396
maker-scaffold_11053|ref0036545-exonerate_est2genome-gene-0.1-mRNA-1	9.47209e-09	6.45951e-07	2.01849	0.351658	6.48569	1.37608	0.00252569	0.244801	0.0600032	0.244801
maker-scaffold_778|ref0042896-exonerate_est2genome-gene-0.0-mRNA-1	0.000214218	0.00320449	2.01695	0.544881	3.8903	1.41444	0.0414315	0.252727	0.552358	0.552358
maker-scaffold_13742|ref0048216-exonerate_est2genome-gene-0.0-mRNA-2	2.45308e-06	7.75289e-05	2.01364	0.427345	5.76453	1.41819	0.274331	0.0286345	0.090916	0.090916
maker-scaffold_11835|ref0040371-exonerate_est2genome-gene-0.0-mRNA-1	1.38495e-07	6.6397e-06	1.99064	0.37793	8.05848	1.37704	0.000632396	0.285029	0.0398887	0.285029
maker-scaffold_7777|ref0017686-exonerate_est2genome-gene-0.0-mRNA-1	0.000818624	0.00928402	1.98769	0.593976	4.02039	1.73365	0.0551074	0.650507	0.48644	0.650507
maker-scaffold_8289|ref0042139-exonerate_est2genome-gene-0.0-mRNA-1	1.89023e-06	6.18081e-05	1.98356	0.416292	7.27279	1.42123	0.00158185	0.345017	0.044637	0.345017
maker-scaffold_16059|ref0036384-exonerate_est2genome-gene-0.0-mRNA-1	5.45862e-15	1.32593e-12	1.98352	0.253781	5.71585	1.2345	0.00645689	0.122352	0.0941988	0.122352
maker-scaffold_5761|ref0041974-exonerate_est2genome-gene-0.1-mRNA-1	1.7876e-14	3.93041e-12	1.97967	0.258272	6.54742	1.23409	0.00249478	0.130914	0.0581705	0.130914
maker-scaffold_7380|ref0034159-exonerate_est2genome-gene-0.0-mRNA-1	4.7512e-07	1.88167e-05	1.97321	0.391813	5.54611	1.37561	0.00573593	0.301299	0.106585	0.301299
maker-scaffold_14003|ref0003452-exonerate_est2genome-gene-0.1-mRNA-1	2.33626e-18	9.31037e-16	1.97293	0.225742	5.67264	1.1493	0.00470128	0.0386653	0.0972177	0.0972177
maker-scaffold_13439|ref0001475-exonerate_est2genome-gene-0.0-mRNA-4	0.000927997	0.0102475	1.97098	0.595194	5.8039	1.71723	0.190987	0.517525	0.088423	0.517525
maker-scaffold_15700|ref0023379-exonerate_est2genome-gene-0.1-mRNA-4	0.000927997	0.0102475	1.97098	0.595194	5.8039	1.71723	0.190987	0.517525	0.088423	0.517525
maker-scaffold_1844|ref0011622-exonerate_est2genome-gene-0.0-mRNA-2	1.1026e-06	3.83655e-05	1.9682	0.40395	5.6028	1.38653	0.018076	0.308275	0.10228	0.308275
maker-scaffold_9629|ref0006791-exonerate_est2genome-gene-0.0-mRNA-3	0.000710844	0.00832036	1.96079	0.579196	6.69023	1.67357	0.00397246	0.666964	0.0544425	0.666964
maker-scaffold_2383|ref0021884-exonerate_est2genome-gene-0.2-mRNA-1	1.13622e-05	0.000287778	1.96028	0.446587	8.41375	1.43981	0.000402971	0.398476	0.0403488	0.398476
maker-scaffold_4210|ref0043079-exonerate_est2genome-gene-0.3-mRNA-1	3.79952e-07	1.55299e-05	1.95085	0.384121	5.60001	1.34032	0.0080515	0.287047	0.102487	0.287047
maker-scaffold_9128|ref0007436-exonerate_est2genome-gene-0.0-mRNA-1	4.82317e-14	1.03374e-11	1.94963	0.258688	6.613	1.20074	0.00218063	0.131658	0.0563737	0.131658
maker-scaffold_5030|ref0032356-exonerate_est2genome-gene-0.1-mRNA-1	1.01058e-07	5.05388e-06	1.943	0.364896	7.93496	1.3069	0.000615032	0.265683	0.0400992	0.265683
maker-scaffold_3897|ref0047338-exonerate_est2genome-gene-0.4-mRNA-1	2.01661e-05	0.000464621	1.94256	0.455674	6.29925	1.43411	0.0028431	0.412435	0.066003	0.412435
maker-scaffold_18264|ref0038378-exonerate_est2genome-gene-0.0-mRNA-1	1.31915e-05	0.000325072	1.93706	0.444597	6.53571	1.41092	0.00281941	0.392513	0.0585074	0.392513
maker-scaffold_17040|ref0036660-exonerate_est2genome-gene-0.0-mRNA-1	2.19909e-09	1.74728e-07	1.93433	0.323339	6.47716	1.24827	0.00252827	0.206568	0.0602645	0.206568
maker-scaffold_5934|ref0044269-exonerate_est2genome-gene-0.0-mRNA-1	2.44501e-06	7.73698e-05	1.9332	0.410214	5.03251	1.35626	0.0101749	0.326376	0.160066	0.326376
maker-scaffold_460|ref0008786-exonerate_est2genome-gene-0.5-mRNA-1	8.22968e-06	0.000219725	1.93183	0.433232	4.85897	1.38803	0.0159052	0.359474	0.188526	0.359474
maker-scaffold_22842|ref0032580-exonerate_est2genome-gene-0.0-mRNA-1	2.11113e-08	1.30662e-06	1.92896	0.344294	7.5016	1.26631	0.00121148	0.235865	0.042387	0.235865
maker-scaffold_3510|ref0019560-exonerate_est2genome-gene-0.1-mRNA-1	6.19795e-06	0.000172763	1.92451	0.425821	5.62803	1.36905	0.00602401	0.356623	0.100423	0.356623
maker-scaffold_10949|ref0037440-exonerate_est2genome-gene-0.0-mRNA-1	0.000299464	0.00422915	1.92246	0.531687	5.15079	1.54057	0.0154303	0.549953	0.144525	0.549953
maker-scaffold_5999|ref0030034-exonerate_est2genome-gene-0.0-mRNA-1	3.19276e-07	1.33276e-05	1.92088	0.375781	8.03076	1.2963	0.000576489	0.281847	0.0399193	0.281847
maker-scaffold_754|ref0030397-exonerate_est2genome-gene-0.2-mRNA-2	0.000343121	0.00470501	1.91619	0.535195	6.77666	1.54011	0.0165051	0.556363	0.0524957	0.556363
maker-scaffold_903|ref0007606-exonerate_est2genome-gene-0.7-mRNA-1	0.000263452	0.00379623	1.91314	0.524319	7.11056	1.51702	0.00155594	0.548264	0.0466946	0.548264
maker-scaffold_13844|ref0014276-exonerate_est2genome-gene-0.0-mRNA-1	0.000648425	0.00770998	1.91063	0.56022	8.90663	1.58103	0.000231045	0.627461	0.0437497	0.627461
maker-scaffold_3|ref0001071-exonerate_est2genome-gene-3.1-mRNA-1	6.95114e-06	0.000191664	1.90974	0.424841	5.66864	1.35144	0.00543563	0.355544	0.0975014	0.355544
maker-scaffold_1747|ref0007943-exonerate_est2genome-gene-0.4-mRNA-3	4.35959e-07	1.74903e-05	1.89744	0.375541	4.87973	1.27042	0.0169661	0.265096	0.184663	0.265096
maker-scaffold_3084|ref0029021-exonerate_est2genome-gene-0.4-mRNA-3	2.19032e-07	9.7155e-06	1.89699	0.366043	5.9895	1.25785	0.0929027	0.175072	0.0783941	0.175072
maker-scaffold_2435|ref0006136-exonerate_est2genome-gene-0.0-mRNA-1	0.000405163	0.00532706	1.8917	0.534879	4.98327	1.51289	0.0170117	0.555179	0.16737	0.555179
maker-scaffold_10396|ref0037154-exonerate_est2genome-gene-0.0-mRNA-1	4.27206e-05	0.000859296	1.88021	0.459456	5.17095	1.37194	0.00947147	0.412729	0.142123	0.412729
maker-scaffold_786|ref0026877-exonerate_est2genome-gene-0.0-mRNA-1	1.17535e-05	0.00029651	1.87831	0.428632	8.6556	1.32298	0.000266212	0.367185	0.0415934	0.367185
maker-scaffold_13137|ref0026995-exonerate_est2genome-gene-0.0-mRNA-1	1.57823e-05	0.00038046	1.87633	0.434589	9.3496	1.32966	0.000149086	0.377587	0.0500467	0.377587
maker-scaffold_908|ref0007599-exonerate_est2genome-gene-0.4-mRNA-1	4.52403e-06	0.00013112	1.875	0.408877	6.07707	1.29106	0.00382101	0.330539	0.0744532	0.330539
maker-scaffold_19574|ref0013162-exonerate_est2genome-gene-0.0-mRNA-1	8.76312e-07	3.15219e-05	1.87325	0.38093	5.64672	1.25134	0.00622198	0.283993	0.0990681	0.283993
maker-scaffold_4354|ref0046079-exonerate_est2genome-gene-0.2-mRNA-1	5.14146e-06	0.000146354	1.87049	0.410292	9.41521	1.28822	0.000635963	0.336044	0.0512929	0.336044
maker-scaffold_10927|ref0025022-exonerate_est2genome-gene-0.0-mRNA-1	3.55632e-05	0.000744696	1.86531	0.451151	4.24129	1.11846	0.023354	0.121716	0.383721	0.383721
maker-scaffold_6144|ref0035528-exonerate_est2genome-gene-0.1-mRNA-1	3.92123e-05	0.000806541	1.86375	0.453239	6.22737	1.34461	0.00362196	0.407229	0.0685399	0.407229
maker-scaffold_6300|ref0021436-exonerate_est2genome-gene-0.0-mRNA-2	0.000812541	0.00923681	1.86311	0.556403	5.77596	1.52248	0.0213158	0.597853	0.0901767	0.597853
maker-scaffold_18052|ref0035989-exonerate_est2genome-gene-0.0-mRNA-1	1.43185e-09	1.20925e-07	1.86228	0.307721	6.74942	1.15322	0.00219619	0.187188	0.0530862	0.187188
maker-scaffold_12386|ref0032696-exonerate_est2genome-gene-0.0-mRNA-1	2.88495e-06	8.94055e-05	1.86043	0.397626	6.36917	1.25995	0.0048353	0.311377	0.0636707	0.311377
maker-scaffold_15875|ref0001525-exonerate_est2genome-gene-0.1-mRNA-1	4.24321e-06	0.000124825	1.8565	0.403666	5.36792	1.26408	0.0293818	0.296511	0.121636	0.296511
maker-scaffold_1979|ref0006809-exonerate_est2genome-gene-0.0-mRNA-1	0.000194356	0.00297008	1.85452	0.497692	4.51334	1.40727	0.0175193	0.477876	0.278505	0.477876
maker-scaffold_4953|ref0016354-exonerate_est2genome-gene-0.0-mRNA-1	2.21712e-05	0.000505341	1.84598	0.435185	7.14603	1.29827	0.00144785	0.377324	0.0462092	0.377324
maker-scaffold_5232|ref0027722-exonerate_est2genome-gene-0.6-mRNA-1	5.07985e-05	0.000986761	1.8457	0.455512	6.71982	1.32901	0.00180474	0.413177	0.0537517	0.413177
maker-scaffold_11174|ref0046683-exonerate_est2genome-gene-0.0-mRNA-1	2.52834e-08	1.51374e-06	1.84531	0.331217	7.03173	1.16097	0.146171	0.0732384	0.047853	0.0732384
maker-scaffold_16943|ref0012579-exonerate_est2genome-gene-0.0-mRNA-1	0.000642776	0.00766433	1.84299	0.540009	5.46999	1.47036	0.00994843	0.573271	0.112701	0.573271
maker-scaffold_5023|ref0001774-exonerate_est2genome-gene-0.0-mRNA-1	4.43585e-05	0.000885955	1.84222	0.451135	5.73993	1.31854	0.00526981	0.401776	0.0925497	0.401776
maker-scaffold_8522|ref0019595-exonerate_est2genome-gene-0.1-mRNA-1	5.20092e-07	2.03138e-05	1.8421	0.367044	7.84927	1.20048	0.00075002	0.268693	0.040358	0.268693
maker-scaffold_6395|ref0016207-exonerate_est2genome-gene-0.0-mRNA-2	1.26314e-05	0.000314001	1.84142	0.421725	5.7044	1.2737	0.0124804	0.343224	0.0949914	0.343224
maker-scaffold_1213|ref0002716-exonerate_est2genome-gene-0.3-mRNA-1	0.0011024	0.011743	1.83948	0.563741	6.02451	1.51158	0.00977711	0.62583	0.0767673	0.62583
maker-scaffold_9690|ref0026614-exonerate_est2genome-gene-0.0-mRNA-1	1.55278e-05	0.000375747	1.8388	0.425544	6.8072	1.27649	0.0892964	0.272878	0.0518575	0.272878
maker-scaffold_3702|ref0031325-exonerate_est2genome-gene-0.0-mRNA-1	0.00034067	0.00467894	1.83597	0.51252	6.03315	1.41338	0.00389834	0.521456	0.0763765	0.521456
maker-scaffold_4031|ref0029453-exonerate_est2genome-gene-0.0-mRNA-1	0.000160741	0.00255752	1.83367	0.485888	4.36765	1.36539	0.0333867	0.438788	0.331306	0.438788
maker-scaffold_2705|ref0027945-exonerate_est2genome-gene-0.4-mRNA-1	1.81936e-07	8.34581e-06	1.83357	0.351466	5.61448	1.17233	0.00565101	0.241406	0.101416	0.241406
maker-scaffold_222|ref0023187-exonerate_est2genome-gene-1.1-mRNA-2	1.29039e-05	0.000318601	1.83279	0.420197	5.12402	1.26243	0.0162222	0.336909	0.147817	0.336909
maker-scaffold_9188|ref0045070-exonerate_est2genome-gene-0.0-mRNA-1	5.97277e-06	0.000167402	1.83055	0.404331	4.64683	1.23766	0.0167266	0.31024	0.237874	0.31024
maker-scaffold_47|ref0001307-exonerate_est2genome-gene-1.3-mRNA-2	0.00114395	0.012047	1.82229	0.560275	4.53807	1.4255	0.357404	0.19876	0.270412	0.270412
maker-scaffold_3249|ref0035499-exonerate_est2genome-gene-0.1-mRNA-1	1.4019e-10	1.51506e-08	1.82038	0.283739	7.78435	1.08481	0.001752	0.159263	0.0406162	0.159263
maker-scaffold_5487|ref0044402-exonerate_est2genome-gene-0.3-mRNA-1	8.2359e-06	0.000219725	1.81665	0.407415	6.37368	1.22747	0.00257895	0.329396	0.0635239	0.329396
maker-scaffold_13188|ref0010690-exonerate_est2genome-gene-0.1-mRNA-1	1.69538e-22	1.27179e-19	1.81239	0.185723	6.72606	0.997635	0.00196968	0.0670165	0.0536093	0.0670165
maker-scaffold_6858|ref0012602-exonerate_est2genome-gene-0.1-mRNA-2	0.000498752	0.00627252	1.81045	0.520032	4.4889	1.22219	0.254111	0.0791936	0.286755	0.286755
maker-scaffold_3288|ref0010474-exonerate_est2genome-gene-0.0-mRNA-1	0.000334686	0.00462414	1.80725	0.503852	4.06068	1.24706	0.0407521	0.325444	0.466981	0.466981
maker-scaffold_1499|ref0026660-exonerate_est2genome-gene-0.1-mRNA-1	0.00114428	0.012047	1.80368	0.554566	6.42708	1.45672	0.00355622	0.611532	0.061819	0.611532
maker-scaffold_18622|ref0024580-exonerate_est2genome-gene-0.0-mRNA-1	0.000555955	0.00684015	1.80276	0.522199	6.64787	1.39603	0.00213778	0.543247	0.0554781	0.543247
maker-scaffold_4837|ref0041817-exonerate_est2genome-gene-0.0-mRNA-2	7.49422e-08	3.90082e-06	1.80274	0.33515	6.10744	1.12109	0.014783	0.209868	0.0731797	0.209868
maker-scaffold_11078|ref0024121-exonerate_est2genome-gene-0.0-mRNA-1	7.0519e-05	0.001309	1.79772	0.452311	4.33091	1.27409	0.0310188	0.378152	0.345953	0.378152
maker-scaffold_812|ref0040415-exonerate_est2genome-gene-0.2-mRNA-1	7.98632e-12	1.11307e-09	1.79393	0.262317	6.28214	1.03745	0.00279017	0.134831	0.0665931	0.134831
maker-scaffold_3194|ref0013404-exonerate_est2genome-gene-0.1-mRNA-1	1.3931e-05	0.000340989	1.79388	0.412865	5.04079	1.21164	0.0118271	0.329088	0.158889	0.329088
maker-scaffold_5626|ref0028899-exonerate_est2genome-gene-0.0-mRNA-1	8.26783e-05	0.00149025	1.7852	0.453499	6.8843	1.26311	0.00211427	0.409208	0.0503524	0.409208
maker-scaffold_3668|ref0028973-exonerate_est2genome-gene-0.0-mRNA-1	2.24187e-13	4.32187e-11	1.77556	0.242116	7.62247	1.00124	0.000785862	0.116455	0.0414988	0.116455
maker-scaffold_2473|ref0029525-exonerate_est2genome-gene-0.4-mRNA-1	2.81897e-10	2.83062e-08	1.77194	0.280884	5.12762	0.940087	0.0104247	0.0397575	0.147367	0.147367
maker-scaffold_10274|ref0002747-exonerate_est2genome-gene-0.0-mRNA-1	1.5634e-06	5.24475e-05	1.76696	0.36789	7.11465	1.12406	0.00260886	0.268078	0.0466376	0.268078
maker-scaffold_8737|ref0006268-exonerate_est2genome-gene-0.0-mRNA-1	0.000273501	0.0039096	1.76657	0.48543	6.98868	1.29561	0.00206818	0.469217	0.0485355	0.469217
maker-scaffold_3094|ref0011121-exonerate_est2genome-gene-0.5-mRNA-2	6.24635e-09	4.50037e-07	1.76383	0.303584	6.93753	1.04688	0.0221581	0.162169	0.049396	0.162169
maker-scaffold_17550|ref0014914-exonerate_est2genome-gene-0.0-mRNA-1	3.75206e-06	0.00011232	1.76299	0.381214	8.04181	1.13716	0.000458118	0.29019	0.039906	0.29019
maker-scaffold_9335|ref0025975-exonerate_est2genome-gene-0.0-mRNA-1	4.80812e-05	0.000944042	1.75244	0.43113	7.17454	1.19608	0.00125039	0.370496	0.0458341	0.370496
maker-scaffold_11806|ref0034954-exonerate_est2genome-gene-0.0-mRNA-1	2.28455e-06	7.29255e-05	1.74919	0.370083	6.43054	1.10898	0.00333277	0.27059	0.0617104	0.27059
maker-scaffold_1643|ref0041455-exonerate_est2genome-gene-0.0-mRNA-1	3.51552e-08	2.03318e-06	1.74917	0.317246	5.58739	1.0467	0.00639983	0.19489	0.103432	0.19489
maker-scaffold_1524|ref0018355-exonerate_est2genome-gene-0.3-mRNA-3	2.06082e-10	2.14536e-08	1.74874	0.2751	6.44275	1.00348	0.0200778	0.131282	0.0613286	0.131282
maker-scaffold_1697|ref0045135-exonerate_est2genome-gene-0.1-mRNA-1	8.62842e-06	0.000228761	1.7415	0.391439	4.49868	0.995307	0.023027	0.127225	0.283422	0.283422
maker-scaffold_643|ref0014806-exonerate_est2genome-gene-0.1-mRNA-1	0.00121397	0.0126377	1.741	0.53808	7.61277	1.36236	0.000888016	0.578173	0.0415627	0.578173
maker-scaffold_10589|ref0030443-exonerate_est2genome-gene-0.0-mRNA-1	2.58019e-05	0.000570752	1.739	0.413294	5.35484	1.15686	0.00843049	0.333193	0.122853	0.333193
maker-scaffold_12091|ref0021999-exonerate_est2genome-gene-0.0-mRNA-1	8.38899e-05	0.00150996	1.7356	0.441291	5.86215	1.19449	0.00524221	0.384233	0.0849901	0.384233
maker-scaffold_9844|ref0020682-exonerate_est2genome-gene-0.1-mRNA-1	2.38015e-06	7.56929e-05	1.73539	0.367813	6.22119	1.09237	0.00379844	0.266775	0.0687657	0.266775
maker-scaffold_2751|ref0033260-exonerate_est2genome-gene-0.0-mRNA-1	3.66924e-07	1.50699e-05	1.73493	0.341161	5.29386	1.05952	0.00907077	0.223712	0.12877	0.223712
maker-scaffold_13809|ref0039375-exonerate_est2genome-gene-0.1-mRNA-3	0.000634407	0.00758581	1.73425	0.507615	5.16787	1.30105	0.0926553	0.422691	0.142485	0.422691
maker-scaffold_7747|ref0004842-exonerate_est2genome-gene-0.0-mRNA-1	8.2169e-07	2.99817e-05	1.72715	0.350324	6.26634	1.06268	0.00308556	0.242368	0.0671451	0.242368
maker-scaffold_24375|ref0036934-exonerate_est2genome-gene-0.0-mRNA-1	0.00249109	0.0221146	1.72672	0.570925	3.81016	1.23309	0.052877	0.391874	0.599033	0.599033
maker-scaffold_16362|ref0009021-exonerate_est2genome-gene-0.0-mRNA-1	4.76067e-05	0.000937613	1.72391	0.42387	9.3825	1.15711	0.000135861	0.359197	0.0506605	0.359197
maker-scaffold_3039|ref0025553-exonerate_est2genome-gene-0.3-mRNA-2	0.000123667	0.00206485	1.72331	0.448927	4.87468	1.19401	0.0190693	0.384001	0.185586	0.384001
maker-scaffold_6152|ref0017539-exonerate_est2genome-gene-0.2-mRNA-1	1.25433e-07	6.1053e-06	1.72299	0.32599	5.67374	1.03037	0.0115662	0.200973	0.0971401	0.200973
maker-scaffold_12599|ref0016572-exonerate_est2genome-gene-0.0-mRNA-1	7.26911e-07	2.7026e-05	1.72029	0.34725	5.91259	1.05225	0.00505633	0.236108	0.0822398	0.236108
maker-scaffold_13601|ref0038236-exonerate_est2genome-gene-0.0-mRNA-1	0.000206047	0.00310409	1.7201	0.463453	4.25981	1.21356	0.0222184	0.407359	0.37569	0.407359
maker-scaffold_2838|ref0014751-exonerate_est2genome-gene-0.0-mRNA-1	1.23943e-05	0.000309009	1.71972	0.393481	7.13764	1.1104	0.0011631	0.308491	0.0463221	0.308491
maker-scaffold_915|ref0038168-exonerate_est2genome-gene-0.2-mRNA-1	0.000945227	0.0104048	1.7189	0.519878	5.6569	1.3075	0.0163011	0.524246	0.0983374	0.524246
maker-scaffold_2079|ref0020170-exonerate_est2genome-gene-0.0-mRNA-1	5.86864e-08	3.17791e-06	1.71855	0.316914	7.18475	1.016	0.00145725	0.199411	0.0457029	0.199411
maker-scaffold_11510|ref0038571-exonerate_est2genome-gene-0.0-mRNA-2	1.12934e-14	2.53519e-12	1.71349	0.221846	7.16576	0.923235	0.00152985	0.096901	0.0459483	0.096901
maker-scaffold_2310|ref0005667-exonerate_est2genome-gene-0.2-mRNA-1	1.03069e-05	0.000265533	1.7087	0.387404	4.49253	1.06929	0.0146485	0.259647	0.285515	0.285515
maker-scaffold_2208|ref0038501-exonerate_est2genome-gene-0.0-mRNA-1	1.04384e-07	5.18971e-06	1.70601	0.320743	5.38286	1.00792	0.00711204	0.19864	0.120269	0.19864
maker-scaffold_852|ref0005420-exonerate_est2genome-gene-0.1-mRNA-1	3.25179e-07	1.35297e-05	1.69647	0.332104	6.47577	1.01136	0.00241204	0.218175	0.0603073	0.218175
maker-scaffold_10850|ref0002766-exonerate_est2genome-gene-0.0-mRNA-1	1.21024e-05	0.000303214	1.6963	0.38766	5.25433	1.07974	0.0102929	0.290267	0.13284	0.290267
maker-scaffold_2225|ref0010161-exonerate_est2genome-gene-0.1-mRNA-1	0.000184347	0.00284438	1.69113	0.452227	5.51454	1.16771	0.00631093	0.402708	0.109071	0.402708
maker-scaffold_6199|ref0042523-exonerate_est2genome-gene-0.0-mRNA-1	2.08151e-07	9.31384e-06	1.6875	0.325025	4.94901	0.994712	0.0131681	0.198114	0.172783	0.198114
maker-scaffold_7973|ref0026101-exonerate_est2genome-gene-0.1-mRNA-1	2.95451e-17	9.07889e-15	1.68688	0.199669	6.28548	0.881359	0.00269956	0.0770361	0.0664771	0.0770361
maker-scaffold_16481|ref0035344-exonerate_est2genome-gene-0.0-mRNA-4	0.000600051	0.00726986	1.67945	0.489408	4.6591	1.21648	0.0788009	0.400239	0.234515	0.400239
maker-scaffold_1861|ref0047449-exonerate_est2genome-gene-0.0-mRNA-1	1.24256e-07	6.06431e-06	1.67938	0.317636	6.18758	0.978764	0.00296505	0.19882	0.0700171	0.19882
maker-scaffold_10457|ref0024591-exonerate_est2genome-gene-0.1-mRNA-2	5.2706e-07	2.05545e-05	1.6778	0.334476	6.68663	0.99607	0.00728889	0.21646	0.0545283	0.21646
maker-scaffold_4826|ref0046509-exonerate_est2genome-gene-0.0-mRNA-1	0.000477617	0.00608169	1.67751	0.480249	4.30295	1.19939	0.0330484	0.42823	0.357431	0.42823
maker-scaffold_8801|ref0001938-exonerate_est2genome-gene-0.0-mRNA-1	4.88178e-08	2.7245e-06	1.67477	0.306985	7.48404	0.962945	0.000904129	0.187575	0.0425328	0.187575
maker-scaffold_5007|ref0014409-exonerate_est2genome-gene-0.0-mRNA-1	9.66444e-19	4.10819e-16	1.67335	0.189316	8.06339	0.861466	0.000457473	0.0712233	0.0398843	0.0712233
maker-scaffold_4545|ref0002420-exonerate_est2genome-gene-0.0-mRNA-1	0.000488432	0.00618236	1.66967	0.478824	4.74137	1.18955	0.0133989	0.445147	0.213619	0.445147
maker-scaffold_8441|ref0045231-exonerate_est2genome-gene-0.0-mRNA-1	0.00427422	0.0332968	1.66418	0.582454	3.86342	0.990778	0.111053	0.121694	0.567452	0.567452
maker-scaffold_3041|ref0007386-exonerate_est2genome-gene-0.0-mRNA-2	0.000403157	0.00531122	1.65581	0.468006	6.69489	1.15882	0.00229356	0.435766	0.0543319	0.435766
maker-scaffold_14044|ref0025901-exonerate_est2genome-gene-0.2-mRNA-1	0.000387761	0.00515633	1.64768	0.464359	5.7419	1.14532	0.00488067	0.426379	0.0924171	0.426379
maker-scaffold_6762|ref0013823-exonerate_est2genome-gene-0.2-mRNA-1	7.50856e-09	5.2383e-07	1.64766	0.285105	6.66042	0.915001	0.00737606	0.155194	0.0551654	0.155194
maker-scaffold_3669|ref0028972-exonerate_est2genome-gene-0.2-mRNA-1	0.000418739	0.00547128	1.64685	0.466797	4.18414	0.836047	0.0266299	0.0447167	0.40917	0.40917
maker-scaffold_7093|ref0023489-exonerate_est2genome-gene-0.0-mRNA-1	8.04373e-08	4.15294e-06	1.64637	0.306806	8.17609	0.9358	0.000417235	0.187843	0.0398654	0.187843
maker-scaffold_1966|ref0037397-exonerate_est2genome-gene-0.3-mRNA-1	5.39653e-07	2.09495e-05	1.64512	0.328259	6.09408	0.957984	0.00271753	0.212791	0.0737346	0.212791
maker-scaffold_118|ref0032467-exonerate_est2genome-gene-1.3-mRNA-1	4.20692e-05	0.000850217	1.6449	0.401604	4.9833	1.04954	0.0142087	0.308364	0.167365	0.308364
maker-scaffold_2693|ref0013919-exonerate_est2genome-gene-0.2-mRNA-1	0.000137493	0.00224964	1.64409	0.431223	7.70963	1.09108	0.000856578	0.371049	0.0409808	0.371049
maker-scaffold_2613|ref0012264-exonerate_est2genome-gene-0.0-mRNA-1	0.000672663	0.00795376	1.64357	0.483334	4.90053	1.17229	0.0174128	0.449811	0.180955	0.449811
maker-scaffold_741|ref0048291-exonerate_est2genome-gene-0.1-mRNA-1	0.00360797	0.0293716	1.64208	0.564184	3.81281	0.920726	0.0391971	0.136169	0.597411	0.597411
maker-scaffold_3331|ref0002104-exonerate_est2genome-gene-0.1-mRNA-1	0.000476296	0.00607224	1.6402	0.469467	7.22342	1.14647	0.00122596	0.439572	0.0452207	0.439572
maker-scaffold_8399|ref0012754-exonerate_est2genome-gene-0.2-mRNA-2	1.14639e-11	1.55525e-09	1.63989	0.24163	7.70711	0.868447	0.000845209	0.115925	0.0409944	0.115925
maker-scaffold_13919|ref0006490-exonerate_est2genome-gene-0.1-mRNA-1	6.49778e-05	0.00121857	1.6378	0.410068	8.16246	1.05466	0.000393251	0.335919	0.0398593	0.335919
maker-scaffold_830|ref0004553-exonerate_est2genome-gene-0.5-mRNA-1	0.000166699	0.00263388	1.63766	0.434995	4.3032	0.989187	0.0211107	0.238967	0.35733	0.35733
maker-scaffold_14750|ref0000817-exonerate_est2genome-gene-0.1-mRNA-1	0.00230631	0.0209035	1.6344	0.536281	3.90915	0.897175	0.0330778	0.123205	0.542116	0.542116
maker-scaffold_7552|ref0041371-exonerate_est2genome-gene-0.1-mRNA-2	0.000324304	0.00451898	1.63433	0.454602	5.67474	1.11743	0.0299962	0.38333	0.0970689	0.38333
maker-scaffold_21422|ref0015887-exonerate_est2genome-gene-0.0-mRNA-1	2.41714e-07	1.04756e-05	1.63405	0.316431	4.85959	0.830553	0.0118505	0.0670841	0.188407	0.188407
maker-scaffold_376|ref0040308-exonerate_est2genome-gene-0.5-mRNA-1	6.92362e-17	1.98412e-14	1.63345	0.195661	6.55772	0.827956	0.00221097	0.0743558	0.0578781	0.0743558
maker-scaffold_880|ref0020841-exonerate_est2genome-gene-0.2-mRNA-1	0.000841287	0.00948587	1.62797	0.487585	4.80112	1.16478	0.0131025	0.462376	0.20018	0.462376
maker-scaffold_2702|ref0027944-exonerate_est2genome-gene-0.6-mRNA-1	1.26756e-05	0.000314768	1.62614	0.372487	7.41939	0.993374	0.000885279	0.276608	0.0431076	0.276608
maker-scaffold_4731|ref0025412-exonerate_est2genome-gene-0.1-mRNA-1	4.94935e-05	0.000965824	1.62491	0.400421	7.22378	1.02925	0.00125623	0.319418	0.0452164	0.319418
maker-scaffold_2806|ref0025771-exonerate_est2genome-gene-0.4-mRNA-1	1.05943e-08	7.14838e-07	1.62183	0.283491	6.92953	0.889296	0.0014459	0.159288	0.0495357	0.159288
maker-scaffold_3854|ref0022458-exonerate_est2genome-gene-0.3-mRNA-1	0.000384069	0.00511792	1.62173	0.456724	4.81586	1.10903	0.017339	0.399854	0.197085	0.399854
maker-scaffold_4260|ref0005555-exonerate_est2genome-gene-0.0-mRNA-1	1.75804e-05	0.000414751	1.62072	0.377474	6.432	0.994759	0.00269932	0.282274	0.0616648	0.282274
maker-scaffold_1865|ref0047453-exonerate_est2genome-gene-0.6-mRNA-1	5.65532e-06	0.00015938	1.62063	0.357055	7.34634	0.968964	0.000958769	0.254018	0.0438301	0.254018
maker-scaffold_6838|ref0001699-exonerate_est2genome-gene-0.0-mRNA-1	2.36956e-05	0.000532943	1.61912	0.383053	6.25026	1.00055	0.00281007	0.290649	0.0677148	0.290649
maker-scaffold_5037|ref0032359-exonerate_est2genome-gene-0.0-mRNA-1	8.25283e-09	5.7198e-07	1.61702	0.280577	6.72466	0.882029	0.00354108	0.153906	0.0536411	0.153906
maker-scaffold_1894|ref0018802-exonerate_est2genome-gene-0.3-mRNA-1	2.57843e-05	0.000570752	1.6147	0.383737	5.7536	0.997365	0.00445355	0.290055	0.091634	0.290055
maker-scaffold_16643|ref0040016-exonerate_est2genome-gene-0.1-mRNA-1	0.00136667	0.0138617	1.60937	0.502678	6.49966	1.1732	0.00318134	0.502189	0.0595775	0.502189
maker-scaffold_9844|ref0020682-exonerate_est2genome-gene-0.0-mRNA-1	4.56027e-07	1.82042e-05	1.60191	0.317591	5.97754	0.906087	0.00578274	0.195945	0.0789667	0.195945
maker-scaffold_11510|ref0038571-exonerate_est2genome-gene-0.1-mRNA-1	0.000167265	0.00263991	1.60165	0.425527	4.86722	0.94103	0.175176	0.0675936	0.18697	0.18697
maker-scaffold_7519|ref0016284-exonerate_est2genome-gene-0.0-mRNA-1	5.46848e-07	2.11966e-05	1.60089	0.319597	6.37566	0.907346	0.00303913	0.201245	0.0634598	0.201245
maker-scaffold_4357|ref0046082-exonerate_est2genome-gene-0.0-mRNA-1	1.07165e-08	7.2117e-07	1.59638	0.279138	6.86974	0.861699	0.00154279	0.154293	0.0506255	0.154293
maker-scaffold_331|ref0015262-exonerate_est2genome-gene-0.2-mRNA-1	1.2891e-06	4.4073e-05	1.59315	0.329067	4.83036	0.910812	0.013165	0.203405	0.194124	0.203405
maker-scaffold_2124|ref0040791-exonerate_est2genome-gene-0.1-mRNA-1	8.26356e-05	0.00149025	1.58955	0.403785	4.42667	0.754993	0.0172052	0.0213951	0.30888	0.30888
maker-scaffold_17046|ref0036666-exonerate_est2genome-gene-0.0-mRNA-1	2.44855e-07	1.05547e-05	1.58935	0.307918	6.13711	0.884261	0.00299593	0.186631	0.0719771	0.186631
maker-scaffold_4598|ref0006166-exonerate_est2genome-gene-0.2-mRNA-1	2.95135e-08	1.73844e-06	1.58859	0.286526	7.63233	0.861771	0.000667258	0.163528	0.0414351	0.163528
maker-scaffold_231|ref0040980-exonerate_est2genome-gene-0.0-mRNA-2	1.36479e-07	6.55534e-06	1.58673	0.301092	5.48649	0.87476	0.0129918	0.168321	0.111339	0.168321
maker-scaffold_5459|ref0004854-exonerate_est2genome-gene-0.1-mRNA-1	7.2507e-12	1.02171e-09	1.5845	0.231225	6.50298	0.808976	0.00211498	0.104815	0.0594769	0.104815
maker-scaffold_11852|ref0027929-exonerate_est2genome-gene-0.1-mRNA-1	1.52208e-05	0.000369942	1.57941	0.365143	4.64451	0.806918	0.0281419	0.0817479	0.238516	0.238516
maker-scaffold_3111|ref0015142-exonerate_est2genome-gene-0.1-mRNA-1	4.26843e-05	0.000859245	1.57792	0.385568	4.91181	0.966228	0.045412	0.251913	0.178996	0.251913
maker-scaffold_16791|ref0046104-exonerate_est2genome-gene-0.0-mRNA-1	7.28746e-05	0.00134491	1.5736	0.396702	7.27824	0.977272	0.00201056	0.312735	0.0445746	0.312735
maker-scaffold_4192|ref0041307-exonerate_est2genome-gene-0.0-mRNA-1	4.54301e-05	0.000903114	1.56999	0.384994	5.92318	0.958343	0.0037623	0.292678	0.0816863	0.292678
maker-scaffold_275|ref0017643-exonerate_est2genome-gene-0.3-mRNA-1	7.6179e-06	0.000206378	1.56411	0.349471	6.6302	0.908348	0.0020466	0.242213	0.0559269	0.242213
maker-scaffold_6121|ref0046375-exonerate_est2genome-gene-0.0-mRNA-1	2.84575e-07	1.20566e-05	1.56028	0.303947	6.49446	0.853932	0.00896197	0.175805	0.0597357	0.175805
maker-scaffold_961|ref0018437-exonerate_est2genome-gene-0.2-mRNA-2	0.000767329	0.00887345	1.55883	0.463343	6.4811	1.06231	0.168532	0.260841	0.0601438	0.260841
maker-scaffold_2790|ref0011580-exonerate_est2genome-gene-0.0-mRNA-1	2.73228e-05	0.000598362	1.55877	0.371603	5.82439	0.930938	0.00380614	0.272372	0.0871822	0.272372
maker-scaffold_23723|ref0026291-exonerate_est2genome-gene-0.0-mRNA-1	0.000122598	0.00204905	1.55448	0.404721	8.0147	0.971204	0.000467441	0.327131	0.0399415	0.327131
maker-scaffold_5457|ref0004852-exonerate_est2genome-gene-0.1-mRNA-1	0.000158876	0.00253417	1.54976	0.410341	4.69886	0.97487	0.0178186	0.318941	0.224066	0.318941
maker-scaffold_11157|ref0011002-exonerate_est2genome-gene-0.0-mRNA-1	1.79372e-06	5.90308e-05	1.5482	0.324204	5.8482	0.865016	0.0052452	0.204971	0.0857863	0.204971
maker-scaffold_5216|ref0041855-exonerate_est2genome-gene-0.0-mRNA-1	2.37513e-05	0.000533723	1.54671	0.365969	8.37152	0.913122	0.000335277	0.267532	0.0402104	0.267532
maker-scaffold_12846|ref0023436-exonerate_est2genome-gene-0.1-mRNA-1	1.83287e-09	1.49831e-07	1.54598	0.25715	6.26994	0.796228	0.00257294	0.129679	0.0670187	0.129679
maker-scaffold_3897|ref0047338-exonerate_est2genome-gene-0.3-mRNA-1	6.66925e-13	1.14932e-10	1.54368	0.214817	5.81585	0.759953	0.00453336	0.087759	0.087695	0.087759
maker-scaffold_7346|ref0007428-exonerate_est2genome-gene-0.0-mRNA-2	0.00107288	0.0114974	1.5413	0.471247	4.40074	1.05944	0.0505039	0.393643	0.318564	0.393643
maker-scaffold_3279|ref0005070-exonerate_est2genome-gene-0.0-mRNA-4	7.82329e-05	0.00142422	1.53998	0.389894	4.70888	0.938188	0.0270588	0.276976	0.221537	0.276976
maker-scaffold_2011|ref0030959-exonerate_est2genome-gene-0.4-mRNA-1	3.94952e-07	1.60658e-05	1.53878	0.303424	8.97314	0.834352	0.000375818	0.183757	0.0444806	0.183757
maker-scaffold_8305|ref0032415-exonerate_est2genome-gene-0.0-mRNA-1	2.43716e-05	0.000545262	1.53528	0.363763	6.18998	0.90029	0.00341271	0.261234	0.069926	0.261234
maker-scaffold_6464|ref0010230-exonerate_est2genome-gene-0.4-mRNA-1	0.000166779	0.00263388	1.53427	0.407547	8.71055	0.957304	0.000257454	0.331932	0.0419872	0.331932
maker-scaffold_230|ref0040979-exonerate_est2genome-gene-0.1-mRNA-1	2.89948e-05	0.000627769	1.53286	0.366605	6.8943	0.901729	0.00774757	0.261052	0.0501679	0.261052
maker-scaffold_124|ref0038024-exonerate_est2genome-gene-0.3-mRNA-1	0.000472562	0.00603432	1.53252	0.438382	7.24992	1.00048	0.00112494	0.383232	0.0449031	0.383232
maker-scaffold_6883|ref0018086-exonerate_est2genome-gene-0.0-mRNA-1	9.98642e-07	3.53755e-05	1.53059	0.312882	5.75551	0.837167	0.00445973	0.191331	0.0915082	0.191331
maker-scaffold_13708|ref0023364-exonerate_est2genome-gene-0.0-mRNA-1	8.6722e-06	0.000229683	1.52814	0.343567	5.02013	0.869559	0.0101012	0.225975	0.161852	0.225975
maker-scaffold_390|ref0000955-exonerate_est2genome-gene-0.3-mRNA-1	3.13283e-13	5.87521e-11	1.52335	0.209005	7.36995	0.737909	0.00100622	0.08636	0.0435881	0.08636
maker-scaffold_3392|ref0039788-exonerate_est2genome-gene-0.1-mRNA-1	0.000907677	0.0100785	1.52192	0.458729	7.2745	1.02252	0.000956498	0.419908	0.0446174	0.419908
maker-scaffold_520|ref0042155-exonerate_est2genome-gene-0.8-mRNA-1	0.000199093	0.00302975	1.5217	0.40904	7.78225	0.948411	0.000650065	0.333977	0.0406255	0.333977
snap_masked-scaffold_19370|ref0001080-processed-gene-0.0-mRNA-1	3.62729e-05	0.000755835	1.5212	0.368327	5.16626	0.893723	0.00775789	0.263571	0.142675	0.263571
maker-scaffold_6587|ref0007814-exonerate_est2genome-gene-0.0-mRNA-1	7.38098e-12	1.03435e-09	1.51711	0.221473	8.28828	0.741689	0.000392459	0.0977079	0.0400045	0.0977079
maker-scaffold_106|ref0001920-exonerate_est2genome-gene-0.0-mRNA-1	7.72068e-06	0.000208597	1.51628	0.339001	7.84622	0.853894	0.00070946	0.229134	0.0403689	0.229134
maker-scaffold_15608|ref0038251-exonerate_est2genome-gene-0.1-mRNA-1	0.000223906	0.00331248	1.51289	0.409953	4.70787	0.789909	0.114334	0.044282	0.221789	0.221789
maker-scaffold_10721|ref0038302-exonerate_est2genome-gene-0.0-mRNA-1	8.94962e-09	6.13602e-07	1.5123	0.26303	6.11135	0.772046	0.00258162	0.135788	0.0730189	0.135788
maker-scaffold_15915|ref0035087-exonerate_est2genome-gene-0.0-mRNA-1	1.41796e-07	6.77249e-06	1.50995	0.286903	6.72918	0.792519	0.00154123	0.163086	0.0535386	0.163086
maker-scaffold_3585|ref0003173-exonerate_est2genome-gene-0.1-mRNA-1	8.4023e-11	9.69686e-09	1.50952	0.232476	5.61776	0.743688	0.00532572	0.102764	0.101174	0.102764
maker-scaffold_93|ref0040973-exonerate_est2genome-gene-1.5-mRNA-1	2.05417e-09	1.64237e-07	1.50933	0.251829	7.26244	0.759594	0.000994581	0.125841	0.0447565	0.125841
maker-scaffold_8128|ref0015167-exonerate_est2genome-gene-0.0-mRNA-1	4.11156e-05	0.000838252	1.50412	0.366759	4.59994	0.788227	0.0177339	0.147736	0.25129	0.25129
maker-scaffold_7701|ref0028222-exonerate_est2genome-gene-0.1-mRNA-1	8.38978e-07	3.05688e-05	1.50243	0.304995	6.95135	0.804409	0.00153929	0.184505	0.0491579	0.184505
maker-scaffold_8803|ref0001940-exonerate_est2genome-gene-0.1-mRNA-1	1.06788e-06	3.7361e-05	1.49779	0.307006	4.94431	0.69013	0.0149571	0.0424017	0.173549	0.173549
maker-scaffold_13992|ref0016560-exonerate_est2genome-gene-0.1-mRNA-1	8.7003e-07	3.13863e-05	1.49482	0.303889	5.95151	0.796734	0.00409368	0.180603	0.0802447	0.180603
maker-scaffold_10570|ref0037675-exonerate_est2genome-gene-0.0-mRNA-1	3.15775e-05	0.000676793	1.49378	0.358929	7.59792	0.858392	0.0012033	0.256457	0.041663	0.256457
maker-scaffold_6041|ref0000271-exonerate_est2genome-gene-0.0-mRNA-1	2.27179e-05	0.000514584	1.49316	0.352464	5.82606	0.849976	0.00471203	0.24375	0.0870829	0.24375
maker-scaffold_280|ref0013265-exonerate_est2genome-gene-0.0-mRNA-2	0.000181641	0.00280952	1.49012	0.398079	5.5289	0.906071	0.0288004	0.288133	0.107932	0.288133
maker-scaffold_340|ref0045818-exonerate_est2genome-gene-1.0-mRNA-1	7.76153e-05	0.00141398	1.48143	0.374889	6.26128	0.867968	0.00260474	0.278479	0.0673234	0.278479
maker-scaffold_471|ref0026820-exonerate_est2genome-gene-0.5-mRNA-1	4.42342e-05	0.000884165	1.4779	0.36186	6.09005	0.848526	0.00412769	0.257758	0.0739035	0.257758
maker-scaffold_13857|ref0032242-exonerate_est2genome-gene-0.0-mRNA-1	6.59724e-07	2.48175e-05	1.4749	0.296589	6.42388	0.772318	0.00311133	0.172819	0.0619198	0.172819
maker-scaffold_5136|ref0031913-exonerate_est2genome-gene-0.0-mRNA-1	2.94147e-06	9.09359e-05	1.47374	0.315249	5.97528	0.790918	0.00382982	0.194934	0.0790761	0.194934
maker-scaffold_21083|ref0031019-exonerate_est2genome-gene-0.0-mRNA-1	0.00047787	0.00608188	1.46909	0.420598	5.6443	0.919901	0.00514369	0.348662	0.0992426	0.348662
maker-scaffold_10441|ref0042297-exonerate_est2genome-gene-0.2-mRNA-1	6.99145e-06	0.000192567	1.46851	0.326776	8.83776	0.799207	0.0245757	0.188989	0.0430653	0.188989
maker-scaffold_10453|ref0024587-exonerate_est2genome-gene-0.0-mRNA-2	6.87447e-24	6.49383e-21	1.46775	0.145631	8.74243	0.638554	0.000181468	0.0267037	0.0422353	0.0422353
maker-scaffold_9042|ref0005161-exonerate_est2genome-gene-0.0-mRNA-1	8.96814e-07	3.20803e-05	1.46352	0.297885	5.48037	0.764082	0.00566164	0.171809	0.111842	0.171809
maker-scaffold_4249|ref0028838-exonerate_est2genome-gene-0.0-mRNA-1	1.09554e-12	1.8027e-10	1.46316	0.20556	6.16167	0.684105	0.00300368	0.0815059	0.0710104	0.0815059
maker-scaffold_7716|ref0034256-exonerate_est2genome-gene-0.2-mRNA-3	0.000352471	0.00478525	1.46267	0.40933	5.5499	0.823071	0.228811	0.0183034	0.106291	0.106291
maker-scaffold_14126|ref0023125-exonerate_est2genome-gene-0.0-mRNA-1	1.42782e-06	4.83618e-05	1.462	0.303251	5.43735	0.768346	0.00677548	0.177147	0.115458	0.177147
maker-scaffold_16060|ref0018405-exonerate_est2genome-gene-0.0-mRNA-1	7.62304e-07	2.80556e-05	1.4594	0.295139	6.94151	0.75785	0.0014581	0.172755	0.0493269	0.172755
maker-scaffold_2167|ref0015753-exonerate_est2genome-gene-0.1-mRNA-1	0.00111702	0.0118362	1.45769	0.447244	6.93914	0.950005	0.00219201	0.397863	0.0493681	0.397863
maker-scaffold_525|ref0042152-exonerate_est2genome-gene-0.3-mRNA-2	2.52026e-07	1.08214e-05	1.454	0.281992	5.7475	0.740354	0.0357386	0.1233	0.0920403	0.1233
maker-scaffold_645|ref0014800-exonerate_est2genome-gene-0.0-mRNA-1	2.98601e-06	9.19785e-05	1.45102	0.310593	6.15922	0.766935	0.00262075	0.190315	0.0711059	0.190315
snap_masked-scaffold_12933|ref0022174-processed-gene-0.3-mRNA-1	0.000170596	0.00267264	1.4498	0.385688	5.41341	0.855558	0.0063332	0.291177	0.117538	0.291177
maker-scaffold_4724|ref0043121-exonerate_est2genome-gene-0.1-mRNA-1	3.55964e-06	0.000107566	1.44853	0.312481	6.8995	0.766886	0.00121512	0.194074	0.0500728	0.194074
maker-scaffold_6086|ref0027107-exonerate_est2genome-gene-0.1-mRNA-1	0.000195886	0.00298808	1.44793	0.388782	5.52894	0.674814	0.194374	-0.105921	0.107929	0.107929
maker-scaffold_1268|ref0008186-exonerate_est2genome-gene-0.3-mRNA-1	0.000370412	0.00497306	1.44764	0.406606	4.40838	0.724355	0.0149757	0.131548	0.315681	0.315681
maker-scaffold_5933|ref0044262-exonerate_est2genome-gene-0.0-mRNA-1	6.44849e-08	3.43358e-06	1.44075	0.266515	8.66331	0.714843	0.000272388	0.141788	0.0416461	0.141788
maker-scaffold_1019|ref0032508-exonerate_est2genome-gene-0.3-mRNA-1	2.44395e-07	1.05547e-05	1.43841	0.278657	5.73083	0.724265	0.00478047	0.150519	0.0931695	0.150519
maker-scaffold_9076|ref0023146-exonerate_est2genome-gene-0.1-mRNA-1	3.08987e-15	7.7262e-13	1.43777	0.182291	6.53614	0.647587	0.00176857	0.0646913	0.0584951	0.0646913
maker-scaffold_10898|ref0029619-exonerate_est2genome-gene-0.0-mRNA-1	0.000458404	0.00589753	1.4361	0.409852	6.20048	0.877218	0.00308289	0.332874	0.0695319	0.332874
maker-scaffold_1054|ref0009183-exonerate_est2genome-gene-0.2-mRNA-1	1.07605e-06	3.75441e-05	1.43527	0.294283	5.38108	0.737036	0.00555097	0.167654	0.12043	0.167654
maker-scaffold_7680|ref0014949-exonerate_est2genome-gene-0.1-mRNA-1	0.000594976	0.00722612	1.43514	0.417933	4.36176	0.703338	0.0157144	0.118307	0.333621	0.333621
maker-scaffold_5813|ref0029399-exonerate_est2genome-gene-0.0-mRNA-1	1.86116e-07	8.50695e-06	1.43502	0.275293	7.13081	0.718286	0.00110946	0.150463	0.0464148	0.150463
maker-scaffold_646|ref0014803-exonerate_est2genome-gene-0.2-mRNA-1	0.000190429	0.0029188	1.43452	0.384447	5.68118	0.841329	0.00458501	0.291015	0.0966147	0.291015
maker-scaffold_4460|ref0004923-exonerate_est2genome-gene-0.0-mRNA-1	1.63809e-06	5.48289e-05	1.434	0.299149	4.96498	0.651297	0.0087571	0.0656337	0.170223	0.170223
maker-scaffold_13308|ref0034440-exonerate_est2genome-gene-0.0-mRNA-1	0.000808685	0.00921193	1.43116	0.427237	4.32888	0.845568	0.0182874	0.285467	0.346776	0.346776
maker-scaffold_5464|ref0010309-exonerate_est2genome-gene-0.2-mRNA-1	5.68839e-08	3.11336e-06	1.43084	0.263588	5.40799	0.70405	0.00652134	0.132436	0.118016	0.132436
maker-scaffold_16761|ref0017351-exonerate_est2genome-gene-0.0-mRNA-1	1.65219e-07	7.74614e-06	1.43001	0.273178	6.92852	0.712199	0.00131176	0.14794	0.0495534	0.14794
maker-scaffold_137|ref0020075-exonerate_est2genome-gene-1.3-mRNA-1	5.72823e-05	0.00109519	1.42942	0.355246	6.12268	0.800123	0.0034003	0.248999	0.072557	0.248999
maker-scaffold_2901|ref0037927-exonerate_est2genome-gene-0.0-mRNA-1	4.44465e-06	0.00012926	1.42852	0.311263	5.90597	0.749134	0.00415766	0.189611	0.0825902	0.189611
maker-scaffold_9447|ref0047392-exonerate_est2genome-gene-0.0-mRNA-1	0.000156197	0.00249768	1.4255	0.377017	4.55413	0.763681	0.0189913	0.194618	0.265292	0.265292
maker-scaffold_851|ref0005414-exonerate_est2genome-gene-0.0-mRNA-1	7.1893e-05	0.00133065	1.42488	0.358918	7.90332	0.800918	0.000520337	0.257124	0.0401839	0.257124
maker-scaffold_15546|ref0023856-exonerate_est2genome-gene-0.0-mRNA-1	5.67308e-05	0.00108628	1.42481	0.353901	6.36232	0.794731	0.00235688	0.248135	0.063894	0.248135
maker-scaffold_9684|ref0044411-exonerate_est2genome-gene-0.4-mRNA-1	5.73683e-07	2.21024e-05	1.42323	0.284653	6.29027	0.717643	0.00309346	0.158962	0.0663115	0.158962
maker-scaffold_9877|ref0038605-exonerate_est2genome-gene-0.0-mRNA-4	7.90906e-13	1.3448e-10	1.4224	0.198584	6.30617	0.639884	0.013104	0.0590209	0.0657669	0.0657669
maker-scaffold_8397|ref0012762-exonerate_est2genome-gene-0.2-mRNA-2	7.42417e-06	0.000201869	1.42038	0.316967	5.64005	0.748653	0.0173734	0.183563	0.0995494	0.183563
maker-scaffold_1890|ref0018806-exonerate_est2genome-gene-0.0-mRNA-1	1.97824e-07	8.94591e-06	1.41853	0.272723	8.18024	0.702431	0.000385333	0.148371	0.0398678	0.148371
maker-scaffold_3567|ref0012300-exonerate_est2genome-gene-0.0-mRNA-1	2.72578e-05	0.000597773	1.40849	0.335735	4.80473	0.712619	0.0260232	0.144085	0.199413	0.199413
maker-scaffold_592|ref0035141-exonerate_est2genome-gene-0.0-mRNA-1	0.000158694	0.00253417	1.40844	0.372893	5.21962	0.80514	0.00843301	0.269665	0.136583	0.269665
maker-scaffold_10590|ref0048324-exonerate_est2genome-gene-0.0-mRNA-1	6.24484e-08	3.34801e-06	1.40788	0.260157	5.45521	0.682343	0.00550625	0.129857	0.113938	0.129857
maker-scaffold_1244|ref0044124-exonerate_est2genome-gene-0.5-mRNA-1	6.22424e-05	0.00117941	1.40722	0.35144	6.87687	0.77752	0.00148038	0.24554	0.0504911	0.24554
maker-scaffold_16928|ref0037237-exonerate_est2genome-gene-0.0-mRNA-1	1.55926e-05	0.000376957	1.40377	0.324937	4.80477	0.725424	0.0117631	0.177705	0.199404	0.199404
maker-scaffold_17845|ref0000495-exonerate_est2genome-gene-0.0-mRNA-1	0.000252404	0.00366604	1.40166	0.382987	4.82977	0.812779	0.0105954	0.282763	0.194243	0.282763
maker-scaffold_10059|ref0018378-exonerate_est2genome-gene-0.2-mRNA-1	0.000448335	0.00580446	1.39412	0.397202	4.46046	0.771847	0.0188703	0.233758	0.296668	0.296668
maker-scaffold_6610|ref0009117-exonerate_est2genome-gene-0.1-mRNA-1	5.12387e-10	4.87628e-08	1.3932	0.224158	6.90765	0.640711	0.00158826	0.0989053	0.049925	0.0989053
maker-scaffold_8397|ref0012762-exonerate_est2genome-gene-0.2-mRNA-1	6.69312e-07	2.50673e-05	1.39207	0.280091	6.16735	0.688163	0.00789222	0.14901	0.0707904	0.14901
maker-scaffold_3498|ref0018837-exonerate_est2genome-gene-0.0-mRNA-2	0.000689515	0.0081154	1.38976	0.409511	4.50442	0.81125	0.0539127	0.248732	0.281486	0.281486
maker-scaffold_8602|ref0003207-exonerate_est2genome-gene-0.2-mRNA-1	6.70381e-06	0.000185245	1.38421	0.307404	5.71472	0.709431	0.00441746	0.184577	0.0942768	0.184577
maker-scaffold_13429|ref0032027-exonerate_est2genome-gene-0.0-mRNA-1	5.19648e-18	1.92081e-15	1.37859	0.159394	7.99882	0.586558	0.000548995	0.0502637	0.0399665	0.0502637
maker-scaffold_1878|ref0029556-exonerate_est2genome-gene-0.9-mRNA-1	7.51703e-09	5.2383e-07	1.37424	0.237802	7.96534	0.636526	0.0112844	0.101815	0.0400297	0.101815
maker-scaffold_9613|ref0024959-exonerate_est2genome-gene-0.2-mRNA-1	5.43562e-05	0.00104789	1.37368	0.340352	7.2597	0.737725	0.00132979	0.230349	0.0447885	0.230349
maker-scaffold_1981|ref0003142-exonerate_est2genome-gene-0.4-mRNA-1	3.32785e-06	0.000101044	1.37321	0.295347	5.1057	0.688308	0.00844575	0.166014	0.150144	0.166014
maker-scaffold_659|ref0032727-exonerate_est2genome-gene-0.5-mRNA-1	5.61422e-07	2.16956e-05	1.37291	0.274361	8.82572	0.667583	0.000193995	0.150354	0.0429531	0.150354
maker-scaffold_2085|ref0014660-exonerate_est2genome-gene-0.2-mRNA-1	6.33427e-06	0.000175987	1.36976	0.303385	6.90817	0.693854	0.00145616	0.182629	0.0499156	0.182629
maker-scaffold_372|ref0040304-exonerate_est2genome-gene-0.4-mRNA-1	4.45555e-09	3.35218e-07	1.36835	0.233255	7.68826	0.628237	0.000727901	0.108088	0.0410985	0.108088
maker-scaffold_13429|ref0032027-exonerate_est2genome-gene-0.1-mRNA-3	0.000110572	0.00189018	1.36458	0.352956	6.65443	0.745584	0.00645353	0.242703	0.0553139	0.242703
maker-scaffold_2360|ref0012731-exonerate_est2genome-gene-0.4-mRNA-1	4.19909e-10	4.05673e-08	1.35654	0.217171	6.22704	0.606626	0.00227772	0.0920485	0.0685518	0.0920485
maker-scaffold_4375|ref0007260-exonerate_est2genome-gene-0.3-mRNA-1	2.78893e-05	0.000607775	1.35254	0.322798	6.52605	0.701301	0.00200707	0.20639	0.0587895	0.20639
maker-scaffold_9381|ref0018690-exonerate_est2genome-gene-0.1-mRNA-1	0.000113723	0.00193495	1.34794	0.349274	5.20034	0.728259	0.00772369	0.236261	0.138735	0.236261
maker-scaffold_3292|ref0040844-exonerate_est2genome-gene-0.2-mRNA-2	4.16952e-07	1.67999e-05	1.34182	0.265127	6.68525	0.634924	0.0593465	0.0812379	0.0545613	0.0812379
maker-scaffold_2501|ref0009238-exonerate_est2genome-gene-0.0-mRNA-2	2.43274e-05	0.00054475	1.33782	0.316947	6.20705	0.683569	0.010675	0.190236	0.0692871	0.190236
maker-scaffold_1629|ref0028955-exonerate_est2genome-gene-0.5-mRNA-1	0.000206011	0.00310409	1.33714	0.360267	7.56172	0.733342	0.00119041	0.258394	0.0419202	0.258394
maker-scaffold_9645|ref0019438-exonerate_est2genome-gene-0.1-mRNA-1	0.00256635	0.0226487	1.33472	0.442635	6.4282	0.74397	0.330067	-0.0559317	0.0617841	0.0617841
maker-scaffold_5621|ref0028904-exonerate_est2genome-gene-0.1-mRNA-1	0.000104353	0.00180077	1.3326	0.343433	6.7113	0.709573	0.00156352	0.234329	0.0539479	0.234329
maker-scaffold_14810|ref0015603-exonerate_est2genome-gene-0.1-mRNA-1	4.23521e-05	0.000855257	1.32995	0.324833	4.80186	0.630296	0.0110116	0.134744	0.200021	0.200021
maker-scaffold_2140|ref0028366-exonerate_est2genome-gene-0.1-mRNA-1	4.05681e-05	0.000829079	1.32874	0.32375	5.70279	0.684123	0.00417554	0.205452	0.0951033	0.205452
maker-scaffold_723|ref0037575-exonerate_est2genome-gene-0.1-mRNA-1	0.0005639	0.0069212	1.32716	0.384861	6.81849	0.757159	0.00147969	0.294756	0.0516278	0.294756
maker-scaffold_321|ref0033184-exonerate_est2genome-gene-0.3-mRNA-1	7.8102e-11	9.13757e-09	1.32714	0.204043	6.85728	0.574601	0.00150162	0.0817657	0.0508632	0.0817657
maker-scaffold_999|ref0039751-exonerate_est2genome-gene-0.1-mRNA-1	1.28321e-05	0.000317944	1.32286	0.303204	7.47703	0.65759	0.000753998	0.183111	0.0425923	0.183111
maker-scaffold_14906|ref0048395-exonerate_est2genome-gene-0.0-mRNA-1	0.000134732	0.00221271	1.32209	0.346311	5.04731	0.705005	0.00969041	0.230172	0.157974	0.230172
maker-scaffold_106|ref0001920-exonerate_est2genome-gene-1.0-mRNA-1	0.000253441	0.00367692	1.32207	0.361344	8.03046	0.723224	0.00240288	0.258736	0.0399197	0.258736
maker-scaffold_7374|ref0038006-exonerate_est2genome-gene-0.1-mRNA-1	7.15967e-09	5.04247e-07	1.32147	0.228345	7.84836	0.588321	0.000577499	0.103706	0.0403612	0.103706
maker-scaffold_7455|ref0038980-exonerate_est2genome-gene-0.3-mRNA-1	0.000330312	0.0045823	1.31897	0.36737	4.81163	0.72841	0.0107245	0.259197	0.197963	0.259197
maker-scaffold_627|ref0027439-exonerate_est2genome-gene-0.6-mRNA-1	1.51358e-20	8.21357e-18	1.3183	0.141874	8.0457	0.531053	0.000343938	0.0399126	0.0399016	0.0399126
maker-scaffold_16932|ref0006644-exonerate_est2genome-gene-0.0-mRNA-1	3.43256e-05	0.00072473	1.31705	0.317921	6.19615	0.668874	0.00285152	0.199296	0.0696939	0.199296
maker-scaffold_11555|ref0031563-exonerate_est2genome-gene-0.3-mRNA-1	4.81019e-07	1.89035e-05	1.31384	0.261007	5.73478	0.609977	0.00860222	0.127647	0.0928997	0.127647
maker-scaffold_2672|ref0023276-exonerate_est2genome-gene-0.1-mRNA-2	0.000369368	0.00496867	1.3135	0.36885	4.85691	0.726164	0.0512174	0.220883	0.188918	0.220883
maker-scaffold_15225|ref0046428-exonerate_est2genome-gene-0.0-mRNA-1	0.000201495	0.00305718	1.31081	0.35264	6.27826	0.704101	0.00226387	0.246446	0.0667277	0.246446
maker-scaffold_51|ref0019419-exonerate_est2genome-gene-0.0-mRNA-1	0.00060479	0.00730359	1.30893	0.381671	7.00266	0.739235	0.00140429	0.289942	0.0483099	0.289942
maker-scaffold_2024|ref0025714-exonerate_est2genome-gene-0.0-mRNA-1	0.00045853	0.00589753	1.3089	0.373558	4.55062	0.662868	0.0126907	0.189579	0.266401	0.266401
maker-scaffold_5308|ref0047895-exonerate_est2genome-gene-0.0-mRNA-3	4.26037e-05	0.0008583	1.30825	0.319641	6.04723	0.664158	0.0552029	0.149138	0.075749	0.149138
maker-scaffold_18086|ref0032211-exonerate_est2genome-gene-0.0-mRNA-1	6.17723e-13	1.07177e-10	1.30192	0.18091	6.37973	0.525615	0.00212874	0.0460885	0.0633282	0.0633282
maker-scaffold_610|ref0009434-exonerate_est2genome-gene-0.1-mRNA-1	8.12737e-07	2.97401e-05	1.30087	0.263746	7.62182	0.602754	0.000622752	0.138501	0.0415031	0.138501
maker-scaffold_10465|ref0029861-exonerate_est2genome-gene-0.1-mRNA-1	5.22816e-10	4.95704e-08	1.29553	0.208549	7.49233	0.554098	0.000834784	0.0861505	0.0424634	0.0861505
maker-scaffold_4458|ref0035380-exonerate_est2genome-gene-0.1-mRNA-1	6.2484e-08	3.34801e-06	1.2954	0.239378	7.43744	0.57768	0.000874836	0.113729	0.0429411	0.113729
maker-scaffold_6698|ref0010900-exonerate_est2genome-gene-0.2-mRNA-3	2.11108e-07	9.41965e-06	1.29523	0.249597	6.92428	0.586117	0.0056054	0.118992	0.049628	0.118992
maker-scaffold_13685|ref0039823-exonerate_est2genome-gene-0.1-mRNA-1	4.28962e-12	6.18118e-10	1.2949	0.186927	8.00515	0.538974	0.000463186	0.0694201	0.0399562	0.0694201
maker-scaffold_7244|ref0042598-exonerate_est2genome-gene-0.0-mRNA-6	2.39282e-05	0.000537225	1.29353	0.306185	6.52818	0.638778	0.00687382	0.180625	0.0587269	0.180625
maker-scaffold_2186|ref0003182-exonerate_est2genome-gene-0.1-mRNA-1	4.68738e-11	5.74768e-09	1.29329	0.196533	8.26848	0.544102	0.000362813	0.0768876	0.0399685	0.0768876
maker-scaffold_12570|ref0027447-exonerate_est2genome-gene-0.0-mRNA-1	1.33887e-12	2.16126e-10	1.28946	0.181864	6.36215	0.522061	0.00224949	0.0525887	0.0638995	0.0638995
maker-scaffold_5398|ref0045939-exonerate_est2genome-gene-0.0-mRNA-1	0.00126247	0.0130309	1.28836	0.399568	5.85146	0.747941	0.00480803	0.314501	0.0855988	0.314501
maker-scaffold_3601|ref0016452-exonerate_est2genome-gene-0.1-mRNA-1	0.00125449	0.0129642	1.28669	0.398826	5.56215	0.745698	0.00573279	0.312392	0.105347	0.312392
maker-scaffold_8794|ref0017060-exonerate_est2genome-gene-0.0-mRNA-1	2.57627e-07	1.10433e-05	1.28311	0.249048	5.41069	0.543519	0.00627209	0.079039	0.117778	0.117778
maker-scaffold_3241|ref0035491-exonerate_est2genome-gene-0.2-mRNA-1	0.000271692	0.00388861	1.28215	0.352153	8.45655	0.682281	0.000274943	0.247749	0.0405126	0.247749
maker-scaffold_906|ref0007601-exonerate_est2genome-gene-0.0-mRNA-1	1.00213e-07	5.0215e-06	1.27913	0.240151	5.83265	0.566343	0.00368537	0.11166	0.0866923	0.11166
maker-scaffold_1545|ref0030923-exonerate_est2genome-gene-0.2-mRNA-1	0.000604415	0.00730251	1.27825	0.372707	7.60296	0.704965	0.00158298	0.276238	0.0416286	0.276238
maker-scaffold_491|ref0037555-exonerate_est2genome-gene-0.4-mRNA-1	3.08785e-07	1.2932e-05	1.27743	0.249595	7.05434	0.57303	0.00127467	0.12332	0.047509	0.12332
maker-scaffold_10719|ref0020376-exonerate_est2genome-gene-0.0-mRNA-2	4.24939e-06	0.000124862	1.27506	0.27726	7.13556	0.596294	0.0021485	0.151598	0.0463502	0.151598
maker-scaffold_11826|ref0022545-exonerate_est2genome-gene-0.0-mRNA-1	5.55004e-08	3.05073e-06	1.2729	0.234302	5.57664	0.514472	0.00555267	0.0545733	0.104242	0.104242
maker-scaffold_4360|ref0002970-exonerate_est2genome-gene-0.0-mRNA-1	0.000732673	0.0085289	1.27285	0.376912	7.76068	0.706435	0.000577034	0.283548	0.0407239	0.283548
maker-scaffold_3027|ref0043252-exonerate_est2genome-gene-0.0-mRNA-1	0.000105747	0.00181794	1.2715	0.327959	5.80382	0.646303	0.00356137	0.211553	0.0884281	0.211553
maker-scaffold_7525|ref0034214-exonerate_est2genome-gene-0.1-mRNA-1	1.85826e-08	1.17605e-06	1.26997	0.225785	7.3976	0.548202	0.000855717	0.101102	0.043315	0.101102
maker-scaffold_8472|ref0002090-exonerate_est2genome-gene-0.0-mRNA-1	0.000360702	0.0048779	1.26897	0.355725	6.04297	0.677008	0.00523272	0.247847	0.0759376	0.247847
maker-scaffold_16711|ref0047786-exonerate_est2genome-gene-0.1-mRNA-1	0.000162532	0.00258118	1.26807	0.33626	6.31196	0.653263	0.0031606	0.222981	0.0655701	0.222981
maker-scaffold_4957|ref0006567-exonerate_est2genome-gene-0.3-mRNA-3	7.21968e-05	0.00133433	1.26741	0.319332	4.96417	0.557068	0.0335927	0.0808815	0.170353	0.170353
maker-scaffold_7486|ref0033553-exonerate_est2genome-gene-0.0-mRNA-2	0.00107285	0.0114974	1.26421	0.386525	4.85073	0.71275	0.0143	0.284504	0.190105	0.284504
maker-scaffold_2221|ref0010170-exonerate_est2genome-gene-0.2-mRNA-1	8.30708e-13	1.40313e-10	1.26235	0.176405	7.1902	0.508642	0.00098442	0.0612531	0.0456337	0.0612531
maker-scaffold_19049|ref0042925-exonerate_est2genome-gene-0.0-mRNA-2	0.000267055	0.00383906	1.26188	0.346165	6.35778	0.66038	0.00721357	0.232446	0.0640427	0.232446
maker-scaffold_9724|ref0045105-exonerate_est2genome-gene-0.0-mRNA-1	8.62448e-05	0.00154472	1.26151	0.321293	5.38765	0.631652	0.00620361	0.200255	0.119834	0.200255
maker-scaffold_13659|ref0032670-exonerate_est2genome-gene-0.0-mRNA-1	5.57456e-05	0.00107143	1.26081	0.312845	6.42838	0.621962	0.00221454	0.19353	0.0617784	0.19353
maker-scaffold_3166|ref0009849-exonerate_est2genome-gene-0.2-mRNA-2	0.000214219	0.00320449	1.25984	0.340348	4.85009	0.541726	0.041445	0.0615012	0.190228	0.190228
maker-scaffold_8395|ref0012760-exonerate_est2genome-gene-0.0-mRNA-1	0.000405515	0.00532706	1.25778	0.35566	4.6399	0.642314	0.0131902	0.208838	0.239799	0.239799
maker-scaffold_371|ref0040301-exonerate_est2genome-gene-0.3-mRNA-1	1.26977e-08	8.38904e-07	1.25771	0.221036	5.7306	0.518108	0.0045284	0.0726488	0.0931856	0.0931856
maker-scaffold_5449|ref0022860-exonerate_est2genome-gene-0.1-mRNA-1	0.000143987	0.00233762	1.25696	0.330672	6.54827	0.638857	0.00208405	0.216604	0.0581461	0.216604
maker-scaffold_1629|ref0028955-exonerate_est2genome-gene-0.5-mRNA-2	1.49514e-06	5.04413e-05	1.25403	0.26061	7.76379	0.565738	0.000896665	0.134939	0.0407093	0.134939
maker-scaffold_14902|ref0048391-exonerate_est2genome-gene-0.0-mRNA-3	0.0006143	0.00739741	1.25288	0.365781	8.66181	0.677852	0.0363367	0.231254	0.0416358	0.231254
maker-scaffold_9041|ref0005162-exonerate_est2genome-gene-0.0-mRNA-1	5.85649e-07	2.24616e-05	1.24745	0.249696	6.15982	0.551493	0.0112271	0.113469	0.0710825	0.113469
maker-scaffold_6183|ref0012070-exonerate_est2genome-gene-0.0-mRNA-1	0.000103728	0.00179118	1.24701	0.321254	4.83392	0.564324	0.0129992	0.127032	0.193409	0.193409
maker-scaffold_2671|ref0023273-exonerate_est2genome-gene-0.0-mRNA-1	0.00037864	0.00506143	1.24677	0.350754	7.70254	0.655029	0.000610053	0.245446	0.0410192	0.245446
maker-scaffold_9561|ref0028232-exonerate_est2genome-gene-0.1-mRNA-1	0.00126323	0.0130335	1.24478	0.386072	8.24243	0.698222	0.00037991	0.297724	0.0399285	0.297724
maker-scaffold_233|ref0040982-exonerate_est2genome-gene-1.2-mRNA-1	2.49353e-06	7.87097e-05	1.24405	0.264204	6.60885	0.56185	0.00172559	0.137882	0.0564829	0.137882
maker-scaffold_4569|ref0015026-exonerate_est2genome-gene-0.1-mRNA-1	0.000273772	0.00390961	1.24401	0.341862	5.47894	0.642508	0.00588946	0.227849	0.111959	0.227849
maker-scaffold_1632|ref0011042-exonerate_est2genome-gene-0.3-mRNA-2	9.88413e-05	0.00172314	1.24335	0.319347	5.15299	0.616519	0.0248373	0.179128	0.144259	0.179128
maker-scaffold_3249|ref0035499-exonerate_est2genome-gene-0.1-mRNA-6	7.36174e-05	0.00135568	1.24049	0.312917	5.17133	0.607519	0.00922131	0.186612	0.142078	0.186612
maker-scaffold_10159|ref0015572-exonerate_est2genome-gene-0.0-mRNA-1	0.000449579	0.00581762	1.23843	0.352918	4.80198	0.651722	0.0145681	0.234534	0.199996	0.234534
maker-scaffold_3554|ref0042797-exonerate_est2genome-gene-0.4-mRNA-1	1.63572e-05	0.000390627	1.23638	0.286891	5.41038	0.577849	0.00701988	0.157593	0.117805	0.157593
maker-scaffold_950|ref0012942-exonerate_est2genome-gene-0.1-mRNA-1	0.000138077	0.00225458	1.2347	0.323933	4.80515	0.525516	0.0105401	0.0944024	0.199325	0.199325
maker-scaffold_15445|ref0038630-exonerate_est2genome-gene-0.0-mRNA-1	6.26535e-05	0.00118392	1.23258	0.307945	8.30118	0.596636	0.000251735	0.189408	0.0400307	0.189408
maker-scaffold_10271|ref0002742-exonerate_est2genome-gene-0.2-mRNA-1	3.59822e-06	0.00010835	1.23168	0.265829	8.21903	0.554577	0.000303816	0.141027	0.0399	0.141027
maker-scaffold_1512|ref0023942-exonerate_est2genome-gene-0.5-mRNA-1	1.64772e-05	0.000392391	1.22357	0.284026	5.34955	0.527568	0.0379913	0.0784633	0.12335	0.12335
maker-scaffold_8149|ref0027842-exonerate_est2genome-gene-0.0-mRNA-1	5.41902e-08	2.98514e-06	1.22113	0.224597	7.79142	0.512519	0.000613754	0.100274	0.0405855	0.100274
maker-scaffold_6679|ref0021693-exonerate_est2genome-gene-0.1-mRNA-2	9.17252e-07	3.27654e-05	1.22075	0.248696	6.78688	0.531808	0.0013019	0.122397	0.0522793	0.122397
maker-scaffold_621|ref0027437-exonerate_est2genome-gene-0.0-mRNA-2	0.000133574	0.00220039	1.22067	0.319565	5.99702	0.600787	0.0254807	0.178763	0.0780389	0.178763
maker-scaffold_6120|ref0035621-exonerate_est2genome-gene-0.0-mRNA-2	5.72465e-05	0.00109519	1.22052	0.303318	5.1907	0.583335	0.0247509	0.159253	0.139832	0.159253
maker-scaffold_11883|ref0033238-exonerate_est2genome-gene-0.0-mRNA-2	0.000149253	0.00240626	1.21971	0.321626	6.70016	0.602383	0.0030843	0.203802	0.0542078	0.203802
maker-scaffold_12797|ref0042880-exonerate_est2genome-gene-0.1-mRNA-1	2.20386e-07	9.7586e-06	1.21948	0.235364	6.58692	0.519862	0.00184726	0.108945	0.0570701	0.108945
maker-scaffold_106|ref0001920-exonerate_est2genome-gene-1.0-mRNA-2	1.96208e-05	0.000453286	1.21927	0.2856	7.60268	0.564581	0.00628371	0.156851	0.0416305	0.156851
maker-scaffold_4237|ref0035954-exonerate_est2genome-gene-0.0-mRNA-1	0.000124765	0.00207575	1.21823	0.317532	4.89494	0.596872	0.00975276	0.1919	0.181937	0.1919
maker-scaffold_2011|ref0030959-exonerate_est2genome-gene-0.4-mRNA-2	0.00076675	0.00887294	1.215	0.36112	8.42901	0.645335	0.000515125	0.260301	0.0404045	0.260301
maker-scaffold_7776|ref0017690-exonerate_est2genome-gene-0.2-mRNA-1	0.000691372	0.00812976	1.21124	0.356985	6.43547	0.637639	0.00225574	0.252621	0.0615558	0.252621
maker-scaffold_835|ref0004558-exonerate_est2genome-gene-0.1-mRNA-2	0.000123959	0.00206503	1.20648	0.314339	5.30122	0.544133	0.0695854	0.080035	0.128033	0.128033
maker-scaffold_10165|ref0012580-exonerate_est2genome-gene-0.0-mRNA-1	2.84292e-10	2.84347e-08	1.20624	0.191251	6.33747	0.478424	0.00214579	0.0710083	0.0647136	0.0710083
maker-scaffold_10958|ref0006845-exonerate_est2genome-gene-0.0-mRNA-1	3.05592e-08	1.79588e-06	1.20412	0.21742	6.27157	0.495293	0.00231105	0.092232	0.0669616	0.092232
maker-scaffold_24|ref0012210-exonerate_est2genome-gene-2.3-mRNA-1	1.00105e-05	0.000258942	1.20181	0.272092	5.19925	0.50764	0.00920972	0.101584	0.138858	0.138858
maker-scaffold_754|ref0030397-exonerate_est2genome-gene-0.2-mRNA-1	5.77514e-10	5.39542e-08	1.19992	0.193646	8.50339	0.475658	0.000351041	0.0746468	0.0407193	0.0746468
maker-scaffold_101|ref0001927-exonerate_est2genome-gene-1.2-mRNA-1	1.60682e-05	0.00038553	1.19935	0.278045	7.74915	0.543512	0.000499798	0.154118	0.0407789	0.154118
maker-scaffold_931|ref0025734-exonerate_est2genome-gene-0.0-mRNA-2	1.48048e-07	7.03159e-06	1.1984	0.228052	6.88839	0.499491	0.00135632	0.102659	0.0502767	0.102659
maker-scaffold_3978|ref0012122-exonerate_est2genome-gene-0.4-mRNA-2	8.43082e-08	4.31783e-06	1.19607	0.223245	6.35964	0.494174	0.00892542	0.0907511	0.0639819	0.0907511
maker-scaffold_5742|ref0006118-exonerate_est2genome-gene-0.2-mRNA-3	2.65877e-05	0.000585595	1.19568	0.284626	6.47428	0.54735	0.026115	0.135909	0.0603529	0.135909
maker-scaffold_15074|ref0034525-exonerate_est2genome-gene-0.0-mRNA-1	3.15002e-11	4.03725e-09	1.19533	0.180036	7.86349	0.463797	0.000487366	0.0643387	0.0403086	0.0643387
maker-scaffold_665|ref0002222-exonerate_est2genome-gene-0.4-mRNA-1	6.50055e-08	3.4541e-06	1.19068	0.220315	5.7338	0.478848	0.004111	0.0819694	0.0929665	0.0929665
maker-scaffold_3134|ref0015419-exonerate_est2genome-gene-0.0-mRNA-1	0.00110726	0.0117621	1.18964	0.364724	8.84336	0.632393	0.000185842	0.265861	0.0431183	0.265861
maker-scaffold_305|ref0020767-exonerate_est2genome-gene-0.6-mRNA-1	9.61189e-06	0.000249817	1.18643	0.268076	7.92368	0.525375	0.00053433	0.143196	0.040128	0.143196
maker-scaffold_469|ref0008779-exonerate_est2genome-gene-0.0-mRNA-2	0.000324868	0.0045228	1.18328	0.329181	6.72784	0.585804	0.00190236	0.214818	0.0535689	0.214818
maker-scaffold_3279|ref0005070-exonerate_est2genome-gene-0.0-mRNA-1	0.000485233	0.00614797	1.18241	0.338918	6.33858	0.596366	0.00267813	0.227052	0.0646765	0.227052
maker-scaffold_13327|ref0046920-exonerate_est2genome-gene-0.0-mRNA-1	1.38188e-05	0.000338843	1.18038	0.271556	7.25452	0.524498	0.0012156	0.146269	0.044849	0.146269
maker-scaffold_87|ref0023176-exonerate_est2genome-gene-1.0-mRNA-1	6.44737e-05	0.00121179	1.17911	0.295086	6.81358	0.546501	0.00157591	0.172576	0.0517272	0.172576
maker-scaffold_3594|ref0021220-exonerate_est2genome-gene-0.2-mRNA-1	2.17922e-10	2.25939e-08	1.17907	0.185735	7.52903	0.456342	0.00190778	0.0670872	0.0421677	0.0670872
maker-scaffold_8990|ref0019396-exonerate_est2genome-gene-0.0-mRNA-7	0.000926983	0.0102475	1.1782	0.355759	4.84696	0.595577	0.0622914	0.169829	0.190837	0.190837
maker-scaffold_492|ref0037556-exonerate_est2genome-gene-0.1-mRNA-6	0.000337096	0.00464737	1.17755	0.328468	8.16563	0.581137	0.000423605	0.215359	0.0398605	0.215359
maker-scaffold_474|ref0026823-exonerate_est2genome-gene-0.3-mRNA-1	0.000790758	0.00907664	1.17418	0.349874	6.43312	0.603764	0.00216556	0.242658	0.0616295	0.242658
maker-scaffold_3375|ref0027368-exonerate_est2genome-gene-0.1-mRNA-1	8.63666e-05	0.00154581	1.17303	0.298784	7.56979	0.546178	0.000642049	0.177901	0.0418613	0.177901
maker-scaffold_934|ref0025739-exonerate_est2genome-gene-0.4-mRNA-1	3.15915e-08	1.84803e-06	1.17298	0.212022	7.52128	0.470175	0.000717286	0.0891891	0.0422286	0.0891891
maker-scaffold_4703|ref0007238-exonerate_est2genome-gene-0.0-mRNA-1	2.75171e-05	0.000601392	1.17225	0.279567	6.73192	0.526606	0.00314513	0.15317	0.0534766	0.15317
maker-scaffold_4370|ref0033467-exonerate_est2genome-gene-0.0-mRNA-1	0.00102628	0.0111148	1.16963	0.356246	5.71848	0.608432	0.00523355	0.248589	0.0940174	0.248589
maker-scaffold_980|ref0023409-exonerate_est2genome-gene-0.1-mRNA-2	1.77337e-06	5.84365e-05	1.16878	0.244635	8.22072	0.492895	0.00157289	0.118119	0.0399018	0.118119
maker-scaffold_3106|ref0045698-exonerate_est2genome-gene-0.0-mRNA-4	4.01451e-07	1.62782e-05	1.16873	0.230598	6.2458	0.481426	0.0118581	0.0944929	0.067874	0.0944929
maker-scaffold_17005|ref0011494-exonerate_est2genome-gene-0.0-mRNA-1	0.000200766	0.00305157	1.16727	0.313948	5.65561	0.55826	0.00417106	0.192955	0.0984296	0.192955
maker-scaffold_12229|ref0003591-exonerate_est2genome-gene-0.0-mRNA-1	3.83798e-06	0.000114489	1.16366	0.251877	7.18655	0.495646	0.000989605	0.125894	0.04568	0.125894
maker-scaffold_2135|ref0022999-exonerate_est2genome-gene-0.0-mRNA-2	1.87631e-05	0.000438238	1.16295	0.271772	6.48994	0.513029	0.00180665	0.145913	0.0598735	0.145913
maker-scaffold_6909|ref0004905-exonerate_est2genome-gene-0.1-mRNA-1	9.51728e-05	0.0016729	1.16197	0.297745	7.5791	0.537742	0.000661912	0.176642	0.0417945	0.176642
maker-scaffold_3122|ref0033066-exonerate_est2genome-gene-0.0-mRNA-1	6.13045e-06	0.000171256	1.15969	0.256465	7.76523	0.49701	0.000570692	0.130978	0.0407026	0.130978
maker-scaffold_1545|ref0030923-exonerate_est2genome-gene-0.2-mRNA-3	0.000105441	0.00181462	1.15967	0.29906	7.23335	0.537559	0.00161021	0.177264	0.0451006	0.177264
maker-scaffold_4566|ref0015013-exonerate_est2genome-gene-0.2-mRNA-1	4.82025e-05	0.000945696	1.15827	0.284995	6.85588	0.522551	0.00137907	0.161066	0.0508901	0.161066
maker-scaffold_1229|ref0033225-exonerate_est2genome-gene-0.0-mRNA-1	0.000121685	0.00203813	1.15605	0.300843	6.87674	0.536997	0.00150021	0.179513	0.0504935	0.179513
maker-scaffold_396|ref0000949-exonerate_est2genome-gene-0.0-mRNA-1	6.46379e-05	0.00121398	1.15432	0.288925	8.74974	0.523803	0.000194673	0.166761	0.0422943	0.166761
maker-scaffold_4041|ref0047369-exonerate_est2genome-gene-0.1-mRNA-1	0.000232082	0.0034156	1.15332	0.313295	7.65664	0.548305	0.000645803	0.195661	0.0412837	0.195661
maker-scaffold_3677|ref0011084-exonerate_est2genome-gene-0.0-mRNA-1	2.54775e-10	2.60966e-08	1.15167	0.182109	6.59267	0.435806	0.00154069	0.0647866	0.0569147	0.0647866
maker-scaffold_14420|ref0032154-exonerate_est2genome-gene-0.0-mRNA-2	1.31837e-08	8.64395e-07	1.15074	0.202464	6.38015	0.448615	0.00637334	0.0756102	0.0633145	0.0756102
maker-scaffold_2580|ref0007561-exonerate_est2genome-gene-0.0-mRNA-1	0.000588652	0.00716638	1.14656	0.333614	7.0581	0.566399	0.00111578	0.221481	0.0474528	0.221481
maker-scaffold_17937|ref0016356-exonerate_est2genome-gene-0.1-mRNA-1	0.000514739	0.00643365	1.14467	0.329595	4.7668	0.517141	0.0095431	0.157029	0.207723	0.207723
maker-scaffold_921|ref0043443-exonerate_est2genome-gene-0.1-mRNA-1	0.000643781	0.00767272	1.14363	0.335132	4.74621	0.469431	0.0121499	0.0995595	0.212477	0.212477
maker-scaffold_12697|ref0043999-exonerate_est2genome-gene-0.0-mRNA-1	2.38878e-06	7.58726e-05	1.13982	0.24162	7.37803	0.471276	0.00104357	0.115717	0.043507	0.115717
maker-scaffold_22587|ref0038257-exonerate_est2genome-gene-0.0-mRNA-1	1.1508e-05	0.000290893	1.13881	0.259605	7.45215	0.486074	0.000792318	0.133997	0.0428089	0.133997
maker-scaffold_2004|ref0012926-exonerate_est2genome-gene-0.3-mRNA-1	0.00110409	0.011743	1.13621	0.348256	6.05025	0.576761	0.00636734	0.236197	0.0756156	0.236197
maker-scaffold_15397|ref0002674-exonerate_est2genome-gene-0.0-mRNA-3	0.000702776	0.00824864	1.13031	0.333574	6.41334	0.555781	0.00714432	0.215398	0.0622527	0.215398
maker-scaffold_8026|ref0005071-exonerate_est2genome-gene-0.1-mRNA-1	0.000268344	0.00384933	1.12434	0.308538	4.90204	0.482648	0.0097015	0.132009	0.18069	0.18069
maker-scaffold_13351|ref0039796-exonerate_est2genome-gene-0.0-mRNA-3	0.000796807	0.00911325	1.124	0.335133	5.73182	0.553504	0.0900011	0.134627	0.0931024	0.134627
maker-scaffold_1257|ref0026321-exonerate_est2genome-gene-0.0-mRNA-1	4.19694e-05	0.000849547	1.12391	0.274369	7.08817	0.489957	0.00101246	0.149544	0.0470121	0.149544
maker-scaffold_14978|ref0005471-exonerate_est2genome-gene-0.0-mRNA-1	3.14396e-05	0.000674972	1.12272	0.269706	6.77734	0.484845	0.00145827	0.144024	0.0524813	0.144024
maker-scaffold_2199|ref0033660-exonerate_est2genome-gene-0.0-mRNA-1	0.000201273	0.00305563	1.12265	0.301997	5.63975	0.516442	0.0046734	0.177731	0.0995714	0.177731
maker-scaffold_1586|ref0007517-exonerate_est2genome-gene-0.2-mRNA-1	6.96966e-05	0.00129658	1.11958	0.281491	6.13017	0.493965	0.0027733	0.155701	0.0722548	0.155701
maker-scaffold_4765|ref0018119-exonerate_est2genome-gene-0.3-mRNA-1	1.10559e-05	0.000280858	1.11417	0.253485	6.30559	0.46483	0.00394451	0.124565	0.0657865	0.124565
maker-scaffold_7797|ref0044340-exonerate_est2genome-gene-0.0-mRNA-1	1.58631e-05	0.000382048	1.11156	0.257522	7.88521	0.466704	0.000382357	0.132253	0.0402381	0.132253
maker-scaffold_1049|ref0027211-exonerate_est2genome-gene-0.2-mRNA-1	8.95997e-05	0.0015925	1.11131	0.283704	5.26877	0.490842	0.00694943	0.154027	0.13133	0.154027
maker-scaffold_7959|ref0038464-exonerate_est2genome-gene-0.2-mRNA-1	7.22593e-11	8.57196e-09	1.11126	0.170546	8.04765	0.402687	0.000468008	0.0577035	0.0398995	0.0577035
maker-scaffold_8328|ref0020026-exonerate_est2genome-gene-0.0-mRNA-1	0.00119397	0.0124804	1.10865	0.342144	4.98172	0.551853	0.00994371	0.224181	0.167609	0.224181
maker-scaffold_1532|ref0036350-exonerate_est2genome-gene-0.5-mRNA-1	1.18088e-10	1.3095e-08	1.10865	0.172103	6.57763	0.391097	0.00191502	0.0446647	0.0573238	0.0573238
maker-scaffold_6283|ref0000563-exonerate_est2genome-gene-0.1-mRNA-1	8.70492e-11	1.00009e-08	1.10802	0.170782	7.67098	0.400771	0.000542954	0.0577902	0.0411981	0.0577902
maker-scaffold_2794|ref0011584-exonerate_est2genome-gene-0.1-mRNA-1	7.15808e-09	5.04247e-07	1.10697	0.191279	7.54934	0.412829	0.000615682	0.0725599	0.0420122	0.0725599
maker-scaffold_11883|ref0033238-exonerate_est2genome-gene-0.0-mRNA-1	2.90474e-05	0.000628375	1.1065	0.264661	6.18862	0.469889	0.00675344	0.133338	0.0699776	0.133338
maker-scaffold_12050|ref0046981-exonerate_est2genome-gene-0.1-mRNA-1	0.000179456	0.00278239	1.10608	0.295245	7.72577	0.498978	0.000546374	0.173792	0.0408959	0.173792
maker-scaffold_436|ref0003328-exonerate_est2genome-gene-0.10-mRNA-2	6.1569e-06	0.000171807	1.10596	0.244632	6.56113	0.452063	0.0254151	0.0942743	0.0577823	0.0942743
maker-scaffold_7761|ref0017323-exonerate_est2genome-gene-0.1-mRNA-1	8.26449e-11	9.58117e-09	1.10447	0.170031	8.33172	0.39809	0.00034625	0.0574747	0.040101	0.0574747
maker-scaffold_3013|ref0012778-exonerate_est2genome-gene-0.0-mRNA-1	4.739e-06	0.00013642	1.10437	0.241337	5.4942	0.410058	0.00577726	0.0660832	0.11071	0.11071
maker-scaffold_7965|ref0007974-exonerate_est2genome-gene-0.1-mRNA-1	5.35558e-10	5.04037e-08	1.10297	0.177661	7.24394	0.401694	0.000945634	0.062181	0.0449739	0.062181
maker-scaffold_13439|ref0001475-exonerate_est2genome-gene-0.0-mRNA-1	6.78945e-05	0.00126583	1.10074	0.276321	6.90882	0.47707	0.00232944	0.150377	0.0499038	0.150377
maker-scaffold_15700|ref0023379-exonerate_est2genome-gene-0.1-mRNA-1	6.78945e-05	0.00126583	1.10074	0.276321	6.90882	0.47707	0.00232944	0.150377	0.0499038	0.150377
maker-scaffold_1055|ref0009184-exonerate_est2genome-gene-0.4-mRNA-1	9.70235e-05	0.00169725	1.09899	0.281942	7.44438	0.481348	0.000676738	0.158306	0.0428783	0.158306
maker-scaffold_12968|ref0027586-exonerate_est2genome-gene-0.0-mRNA-2	2.04741e-06	6.60167e-05	1.09798	0.231219	7.27176	0.436098	0.0196524	0.0872716	0.0446488	0.0872716
maker-scaffold_3796|ref0047504-exonerate_est2genome-gene-0.1-mRNA-1	6.38865e-08	3.40884e-06	1.09545	0.202578	7.81055	0.413214	0.000466567	0.0816092	0.0405055	0.0816092
maker-scaffold_1559|ref0000370-exonerate_est2genome-gene-0.0-mRNA-1	7.05119e-05	0.001309	1.09326	0.275065	6.20857	0.471194	0.00281161	0.14851	0.0692308	0.14851
maker-scaffold_7581|ref0000037-exonerate_est2genome-gene-0.1-mRNA-1	0.000338804	0.00466084	1.09304	0.305007	6.93072	0.500835	0.00125637	0.184802	0.0495147	0.184802
maker-scaffold_10692|ref0019786-exonerate_est2genome-gene-0.2-mRNA-1	0.000222068	0.00329676	1.09083	0.295419	8.14205	0.489587	0.00045669	0.174089	0.0398544	0.174089
maker-scaffold_3978|ref0012122-exonerate_est2genome-gene-0.4-mRNA-1	0.000117508	0.00198349	1.088	0.282505	8.97229	0.47503	0.000228119	0.15939	0.0444707	0.15939
maker-scaffold_2141|ref0028365-exonerate_est2genome-gene-0.0-mRNA-4	0.000316774	0.00443189	1.08716	0.30189	6.28819	0.493928	0.01564	0.166636	0.0663833	0.166636
maker-scaffold_1198|ref0033220-exonerate_est2genome-gene-0.5-mRNA-2	0.000602437	0.0072843	1.08661	0.316749	7.08897	0.509345	0.00934983	0.19131	0.0470007	0.19131
maker-scaffold_1379|ref0015994-exonerate_est2genome-gene-0.1-mRNA-1	0.00132011	0.0134948	1.08558	0.338021	5.92717	0.532579	0.030826	0.19769	0.0814801	0.19769
maker-scaffold_1484|ref0044473-exonerate_est2genome-gene-0.0-mRNA-3	8.974e-08	4.5685e-06	1.0845	0.202848	6.4742	0.406067	0.0219393	0.0597591	0.0603554	0.0603554
maker-scaffold_900|ref0007607-exonerate_est2genome-gene-0.4-mRNA-1	5.06553e-05	0.000984728	1.08392	0.267463	7.27567	0.458314	0.00134502	0.141728	0.044604	0.141728
maker-scaffold_1900|ref0001343-exonerate_est2genome-gene-0.0-mRNA-1	0.000123929	0.00206503	1.08388	0.282391	5.0975	0.402713	0.00828539	0.0699496	0.151204	0.151204
maker-scaffold_13285|ref0047561-exonerate_est2genome-gene-0.1-mRNA-1	1.21394e-05	0.000303842	1.08315	0.247573	6.30794	0.440276	0.00249722	0.120088	0.0657065	0.120088
maker-scaffold_10494|ref0033858-exonerate_est2genome-gene-0.1-mRNA-3	0.00142656	0.014319	1.08166	0.33916	6.02618	0.531472	0.0641121	0.165946	0.0766916	0.165946
maker-scaffold_1319|ref0005224-exonerate_est2genome-gene-0.1-mRNA-1	2.28248e-07	1.00544e-05	1.08047	0.208798	8.21818	0.408287	0.000774732	0.0864189	0.0398991	0.0864189
maker-scaffold_223|ref0023186-exonerate_est2genome-gene-0.0-mRNA-1	4.71438e-05	0.000930212	1.07928	0.265222	6.41674	0.453403	0.00196208	0.138724	0.062145	0.138724
maker-scaffold_4245|ref0027234-exonerate_est2genome-gene-0.4-mRNA-1	6.41385e-06	0.000177617	1.0788	0.239082	5.83258	0.430509	0.00355874	0.110762	0.0866965	0.110762
maker-scaffold_836|ref0004555-exonerate_est2genome-gene-0.1-mRNA-1	1.00557e-11	1.37887e-09	1.078	0.158397	7.03471	0.375036	0.00103061	0.0491486	0.0478071	0.0491486
maker-scaffold_336|ref0015261-exonerate_est2genome-gene-0.1-mRNA-1	0.000746053	0.00866094	1.07551	0.318946	7.39321	0.50488	0.000846412	0.202607	0.0433575	0.202607
maker-scaffold_6361|ref0023474-exonerate_est2genome-gene-0.0-mRNA-1	4.88878e-05	0.000956933	1.07515	0.264758	5.53195	0.450436	0.0148585	0.125335	0.107692	0.125335
maker-scaffold_102|ref0001924-exonerate_est2genome-gene-1.2-mRNA-1	5.39348e-05	0.00104055	1.07392	0.265961	6.63875	0.450776	0.0014485	0.140022	0.0557085	0.140022
maker-scaffold_5097|ref0043166-exonerate_est2genome-gene-0.0-mRNA-1	0.00324223	0.0270782	1.07364	0.364712	4.59785	0.438647	0.0141218	0.113402	0.251908	0.251908
maker-scaffold_4837|ref0041817-exonerate_est2genome-gene-0.0-mRNA-1	0.000951246	0.0104486	1.07341	0.324828	6.54535	0.510084	0.0046536	0.206372	0.0582295	0.206372
maker-scaffold_8060|ref0030110-exonerate_est2genome-gene-0.0-mRNA-1	1.44954e-09	1.22015e-07	1.07311	0.177377	6.46701	0.367089	0.0023485	0.0420675	0.0605766	0.0605766
maker-scaffold_586|ref0004693-exonerate_est2genome-gene-0.0-mRNA-1	0.00072474	0.00845414	1.07276	0.317381	4.83756	0.427967	0.00877566	0.106915	0.192685	0.192685
maker-scaffold_10734|ref0046517-exonerate_est2genome-gene-0.1-mRNA-1	2.69703e-06	8.44021e-05	1.07017	0.228053	6.43177	0.416374	0.00214274	0.101873	0.0616718	0.101873
maker-scaffold_2427|ref0036720-exonerate_est2genome-gene-0.1-mRNA-1	8.2113e-08	4.22237e-06	1.06827	0.199215	6.32085	0.394093	0.00204915	0.0773237	0.0652695	0.0773237
maker-scaffold_9128|ref0007436-exonerate_est2genome-gene-0.1-mRNA-1	0.000297854	0.00421106	1.0681	0.295286	5.94686	0.475427	0.00347713	0.170911	0.0804777	0.170911
maker-scaffold_1195|ref0033215-exonerate_est2genome-gene-0.0-mRNA-1	0.000250961	0.00365131	1.0656	0.291047	7.75057	0.469647	0.00185356	0.167564	0.0407721	0.167564
maker-scaffold_9717|ref0027221-exonerate_est2genome-gene-0.2-mRNA-1	0.000568037	0.00696194	1.06409	0.30875	7.04291	0.486926	0.00131138	0.189342	0.0476817	0.189342
maker-scaffold_2969|ref0000236-exonerate_est2genome-gene-0.0-mRNA-1	2.42716e-06	7.69003e-05	1.06329	0.225553	5.66745	0.363201	0.00416248	0.0427092	0.0975857	0.0975857
maker-scaffold_2085|ref0014660-exonerate_est2genome-gene-0.3-mRNA-1	8.40614e-07	3.05847e-05	1.06234	0.215673	5.79124	0.391656	0.00382105	0.0769215	0.0892089	0.0892089
maker-scaffold_12249|ref0041114-exonerate_est2genome-gene-0.1-mRNA-1	0.000582693	0.0071074	1.06148	0.308612	4.98929	0.485198	0.00924436	0.181238	0.166446	0.181238
maker-scaffold_0|ref0040988-exonerate_est2genome-gene-2.0-mRNA-2	3.25075e-05	0.000694392	1.06139	0.25544	8.71815	0.433727	0.000237063	0.130262	0.0420451	0.130262
maker-scaffold_8284|ref0042130-exonerate_est2genome-gene-0.2-mRNA-1	0.000538012	0.00667413	1.06055	0.306422	8.1736	0.482323	0.000401306	0.187387	0.0398641	0.187387
maker-scaffold_17933|ref0016348-exonerate_est2genome-gene-0.0-mRNA-1	1.55038e-05	0.000375522	1.05971	0.245224	6.12544	0.423943	0.00311111	0.117159	0.0724453	0.117159
maker-scaffold_118|ref0032467-exonerate_est2genome-gene-1.5-mRNA-1	0.00147398	0.0146672	1.05686	0.332372	4.76805	0.428956	0.0135031	0.114625	0.207439	0.207439
maker-scaffold_4059|ref0016962-exonerate_est2genome-gene-0.0-mRNA-1	0.000922378	0.010215	1.05661	0.318909	4.92351	0.493326	0.016191	0.187216	0.177003	0.187216
maker-scaffold_835|ref0004558-exonerate_est2genome-gene-0.1-mRNA-1	2.05077e-10	2.14365e-08	1.04921	0.165035	6.95547	0.345218	0.0053855	0.0304215	0.0490879	0.0490879
maker-scaffold_3247|ref0035493-exonerate_est2genome-gene-0.1-mRNA-1	4.84849e-09	3.62642e-07	1.0477	0.179024	7.04193	0.368564	0.00102678	0.0630723	0.0476967	0.0630723
maker-scaffold_66|ref0037356-exonerate_est2genome-gene-1.3-mRNA-1	7.56455e-05	0.00138205	1.04739	0.26464	5.25287	0.393579	0.00707428	0.0864253	0.132994	0.132994
maker-scaffold_2642|ref0017744-exonerate_est2genome-gene-0.3-mRNA-1	0.000264818	0.00380947	1.04583	0.286727	5.25864	0.453439	0.0082703	0.156154	0.132387	0.156154
maker-scaffold_9965|ref0046361-exonerate_est2genome-gene-0.2-mRNA-1	3.89309e-05	0.000802582	1.04488	0.253999	6.35225	0.422536	0.002573	0.126458	0.0642244	0.126458
maker-scaffold_14076|ref0043617-exonerate_est2genome-gene-0.0-mRNA-1	4.32524e-05	0.000868625	1.04118	0.254606	5.3464	0.36556	0.00600102	0.0591324	0.123648	0.123648
maker-scaffold_12332|ref0012979-exonerate_est2genome-gene-0.2-mRNA-2	1.98333e-06	6.43572e-05	1.04002	0.218716	6.63101	0.391047	0.00207145	0.0936022	0.0559061	0.0936022
maker-scaffold_2759|ref0033252-exonerate_est2genome-gene-0.2-mRNA-1	0.00011511	0.00195205	1.03925	0.269494	6.49932	0.433088	0.00215194	0.143102	0.0595878	0.143102
maker-scaffold_1230|ref0015292-exonerate_est2genome-gene-0.4-mRNA-1	1.13559e-05	0.000287778	1.03889	0.23667	7.68477	0.40439	0.000799631	0.111226	0.0411183	0.111226
maker-scaffold_3070|ref0001861-exonerate_est2genome-gene-0.0-mRNA-1	0.00116797	0.012274	1.03873	0.319946	7.54328	0.483759	0.000805877	0.203925	0.042058	0.203925
maker-scaffold_5232|ref0027722-exonerate_est2genome-gene-0.7-mRNA-1	0.000745805	0.00866094	1.03746	0.307654	6.37418	0.469778	0.0021443	0.187157	0.0635079	0.187157
maker-scaffold_7707|ref0028216-exonerate_est2genome-gene-0.1-mRNA-1	2.06515e-07	9.25686e-06	1.03658	0.199596	7.21487	0.375291	0.00224024	0.0774366	0.0453255	0.0774366
maker-scaffold_3608|ref0016459-exonerate_est2genome-gene-0.1-mRNA-1	0.000531257	0.00659996	1.03619	0.299091	5.16874	0.460123	0.00616292	0.172748	0.142382	0.172748
maker-scaffold_10190|ref0040647-exonerate_est2genome-gene-0.1-mRNA-1	0.00112504	0.0119103	1.03602	0.318068	6.24981	0.480098	0.00247186	0.199863	0.0677309	0.199863
maker-scaffold_4299|ref0021723-exonerate_est2genome-gene-0.0-mRNA-1	0.000391382	0.00519365	1.03468	0.291801	8.1852	0.45184	0.000366205	0.169929	0.0398708	0.169929
maker-scaffold_556|ref0013554-exonerate_est2genome-gene-0.5-mRNA-1	6.5518e-05	0.001226	1.03203	0.258524	6.79595	0.418884	0.0154677	0.118202	0.0520897	0.118202
maker-scaffold_4119|ref0039631-exonerate_est2genome-gene-0.2-mRNA-1	3.54083e-13	6.5108e-11	1.03158	0.141856	8.11503	0.329505	0.000390394	0.0293093	0.039856	0.039856
maker-scaffold_95|ref0040967-exonerate_est2genome-gene-1.4-mRNA-1	4.29179e-13	7.81873e-11	1.02969	0.142104	7.98207	0.330978	0.000390525	0.0323324	0.0399964	0.0399964
maker-scaffold_6251|ref0043604-exonerate_est2genome-gene-0.3-mRNA-2	8.77498e-07	3.15219e-05	1.02915	0.209292	7.44723	0.377705	0.00508071	0.0825256	0.0428528	0.0825256
maker-scaffold_2034|ref0043427-exonerate_est2genome-gene-0.4-mRNA-1	7.90499e-06	0.000212347	1.02793	0.230078	6.91805	0.392645	0.00122518	0.104647	0.0497386	0.104647
maker-scaffold_301|ref0020771-exonerate_est2genome-gene-0.6-mRNA-2	0.000243856	0.00356625	1.02256	0.27873	5.55634	0.431932	0.0147202	0.14066	0.105794	0.14066
maker-scaffold_439|ref0003337-exonerate_est2genome-gene-0.4-mRNA-1	7.72477e-07	2.83482e-05	1.02038	0.206462	8.7808	0.370551	0.000203946	0.0850494	0.0425534	0.0850494
maker-scaffold_6279|ref0031154-exonerate_est2genome-gene-0.0-mRNA-1	0.00340244	0.0281072	1.02031	0.348369	4.67749	0.434343	0.0131201	0.1466	0.229602	0.229602
maker-scaffold_14544|ref0029422-exonerate_est2genome-gene-0.2-mRNA-1	1.83319e-08	1.16307e-06	1.01973	0.181219	7.77132	0.353396	0.000494037	0.0651865	0.0406746	0.0651865
maker-scaffold_8745|ref0013418-exonerate_est2genome-gene-0.0-mRNA-1	1.31679e-09	1.12701e-07	1.01894	0.167994	6.67863	0.345021	0.00146389	0.0549802	0.0547205	0.0549802
maker-scaffold_4267|ref0005553-exonerate_est2genome-gene-0.0-mRNA-1	0.000348823	0.00475761	1.01733	0.284483	7.09271	0.43444	0.000898032	0.160964	0.0469471	0.160964
maker-scaffold_10776|ref0031160-exonerate_est2genome-gene-0.0-mRNA-1	5.01184e-05	0.000975033	1.01582	0.250505	6.90477	0.402399	0.00131158	0.124194	0.049977	0.124194
maker-scaffold_1259|ref0026319-exonerate_est2genome-gene-0.5-mRNA-1	4.68044e-06	0.000135345	1.01357	0.221369	7.26197	0.377526	0.000858994	0.0971495	0.0447619	0.0971495
maker-scaffold_102|ref0001924-exonerate_est2genome-gene-1.7-mRNA-1	0.000124412	0.00207123	1.01244	0.263845	8.9459	0.412208	0.000201337	0.139027	0.0441728	0.139027
maker-scaffold_871|ref0029589-exonerate_est2genome-gene-0.4-mRNA-1	9.97589e-05	0.00173321	1.00919	0.259354	5.9778	0.406302	0.00358319	0.130946	0.0789543	0.130946
maker-scaffold_11555|ref0031563-exonerate_est2genome-gene-0.2-mRNA-1	1.50264e-06	5.06273e-05	1.00894	0.209721	6.21861	0.366247	0.00274184	0.0852239	0.0688601	0.0852239
maker-scaffold_6919|ref0035352-exonerate_est2genome-gene-0.1-mRNA-1	3.52485e-08	2.03397e-06	1.00803	0.182841	6.9447	0.347631	0.00123108	0.0656307	0.049272	0.0656307
maker-scaffold_2458|ref0017013-exonerate_est2genome-gene-0.4-mRNA-1	1.229e-05	0.000307009	1.00792	0.230519	6.38215	0.381353	0.00216686	0.104112	0.0632499	0.104112
maker-scaffold_8581|ref0008717-exonerate_est2genome-gene-0.0-mRNA-1	0.000472836	0.00603432	1.00765	0.288256	6.429	0.432547	0.00209613	0.164087	0.0617588	0.164087
maker-scaffold_4907|ref0021612-exonerate_est2genome-gene-0.0-mRNA-2	0.000562975	0.00691425	1.00555	0.291561	5.10658	0.318658	0.0199851	0.0147382	0.150031	0.150031
maker-scaffold_3094|ref0011121-exonerate_est2genome-gene-0.5-mRNA-1	3.71077e-05	0.00077071	1.00382	0.243363	8.06181	0.38943	0.000645108	0.117806	0.0398857	0.117806
maker-scaffold_632|ref0045340-exonerate_est2genome-gene-0.0-mRNA-1	0.00157587	0.0154527	1.00101	0.31674	4.8504	0.384947	0.0104795	0.104622	0.190169	0.190169
maker-scaffold_14195|ref0031749-exonerate_est2genome-gene-0.1-mRNA-1	1.88691e-06	6.18081e-05	1.0005	0.20996	7.80828	0.361571	0.000452036	0.0877148	0.0405148	0.0877148
maker-scaffold_14407|ref0044708-exonerate_est2genome-gene-0.0-mRNA-1	0.000813588	0.00924301	0.997424	0.297905	4.97113	0.426733	0.00823913	0.157998	0.169255	0.169255
maker-scaffold_16105|ref0044166-exonerate_est2genome-gene-0.0-mRNA-1	1.46263e-07	6.95979e-06	0.996439	0.189538	7.23892	0.345268	0.000963835	0.0708854	0.0450338	0.0708854
maker-scaffold_16368|ref0046831-exonerate_est2genome-gene-0.0-mRNA-1	1.9326e-05	0.000447693	0.994018	0.232653	7.78978	0.375096	0.000518679	0.107736	0.0405926	0.107736
maker-scaffold_476|ref0026821-exonerate_est2genome-gene-0.6-mRNA-2	0.000298855	0.00422288	0.99354	0.27474	7.0126	0.411433	0.00788407	0.14308	0.0481517	0.14308
maker-scaffold_6051|ref0018260-exonerate_est2genome-gene-0.0-mRNA-1	1.77588e-08	1.13234e-06	0.99242	0.176195	7.34061	0.334619	0.00197345	0.0601156	0.0438901	0.0601156
maker-scaffold_6283|ref0000563-exonerate_est2genome-gene-0.0-mRNA-1	1.3718e-05	0.000336744	0.991964	0.228125	6.73788	0.370354	0.00151867	0.102564	0.0533427	0.102564
maker-scaffold_9303|ref0020390-exonerate_est2genome-gene-0.1-mRNA-1	7.43777e-09	5.21155e-07	0.991579	0.171532	6.62801	0.326682	0.00286302	0.0505233	0.0559833	0.0559833
maker-scaffold_14009|ref0000542-exonerate_est2genome-gene-0.0-mRNA-1	3.66006e-05	0.000761418	0.98996	0.239819	7.33501	0.3786	0.000803932	0.114222	0.0439493	0.114222
maker-scaffold_13352|ref0039799-exonerate_est2genome-gene-0.2-mRNA-1	0.000111454	0.00190397	0.989491	0.256066	7.25982	0.392146	0.000828087	0.130312	0.044787	0.130312
maker-scaffold_1606|ref0016427-exonerate_est2genome-gene-0.0-mRNA-1	0.0016896	0.0163046	0.988624	0.31485	4.86044	0.394569	0.0100148	0.124524	0.188247	0.188247
maker-scaffold_1019|ref0032508-exonerate_est2genome-gene-0.6-mRNA-1	0.000950977	0.0104486	0.988035	0.298984	6.49535	0.43216	0.00180651	0.176976	0.0597087	0.176976
maker-scaffold_13952|ref0031580-exonerate_est2genome-gene-0.0-mRNA-2	4.68572e-11	5.74768e-09	0.987749	0.1501	7.57237	0.290117	0.00321754	0.0100366	0.0418427	0.0418427
maker-scaffold_6624|ref0027130-exonerate_est2genome-gene-0.1-mRNA-1	0.00111057	0.0117874	0.986603	0.302555	9.71658	0.435035	7.25722e-05	0.183006	0.0582657	0.183006
maker-scaffold_2295|ref0006185-exonerate_est2genome-gene-0.2-mRNA-1	0.000284154	0.00404653	0.98636	0.271774	6.80121	0.404592	0.00148341	0.146239	0.0519808	0.146239
maker-scaffold_3241|ref0035491-exonerate_est2genome-gene-0.0-mRNA-2	1.21766e-06	4.18548e-05	0.984557	0.202887	6.881	0.347523	0.00636479	0.0759612	0.0504138	0.0759612
maker-scaffold_7716|ref0034256-exonerate_est2genome-gene-0.0-mRNA-2	6.17692e-08	3.32368e-06	0.982998	0.181579	7.50826	0.332603	0.00168602	0.0642561	0.0423328	0.0642561
maker-scaffold_3436|ref0029648-exonerate_est2genome-gene-0.0-mRNA-1	4.19465e-05	0.000849547	0.982381	0.239811	5.77646	0.292527	0.0248736	-0.00528346	0.0901446	0.0901446
maker-scaffold_4366|ref0002976-exonerate_est2genome-gene-0.0-mRNA-1	8.92593e-07	3.19741e-05	0.982307	0.199902	8.13064	0.344198	0.000309278	0.0796121	0.039854	0.0796121
maker-scaffold_2140|ref0028366-exonerate_est2genome-gene-0.2-mRNA-1	8.1314e-10	7.25145e-08	0.980448	0.159621	6.96927	0.306541	0.00210241	0.0351033	0.0488554	0.0488554
maker-scaffold_7532|ref0003762-exonerate_est2genome-gene-0.0-mRNA-1	0.000173956	0.00271456	0.975926	0.259962	7.29128	0.387975	0.000848296	0.134312	0.0444271	0.134312
maker-scaffold_1259|ref0026319-exonerate_est2genome-gene-0.2-mRNA-1	0.000348742	0.00475761	0.975776	0.272859	7.11667	0.399672	0.00120355	0.147701	0.0466094	0.147701
maker-scaffold_4563|ref0015016-exonerate_est2genome-gene-0.0-mRNA-1	2.9678e-06	9.16389e-05	0.975627	0.208778	6.75178	0.346679	0.00125146	0.085925	0.0530342	0.085925
maker-scaffold_12274|ref0010720-exonerate_est2genome-gene-0.0-mRNA-3	9.86872e-05	0.00172163	0.975333	0.250484	6.25571	0.37935	0.00609475	0.119389	0.0675208	0.119389
maker-scaffold_9394|ref0036676-exonerate_est2genome-gene-0.0-mRNA-1	5.44524e-06	0.000154141	0.973423	0.214087	8.98511	0.3493	0.000190346	0.091476	0.0446196	0.091476
maker-scaffold_3797|ref0047503-exonerate_est2genome-gene-0.1-mRNA-2	3.51131e-05	0.000737087	0.969764	0.234385	7.21292	0.362874	0.00507174	0.104801	0.0453495	0.104801
maker-scaffold_10457|ref0024591-exonerate_est2genome-gene-0.1-mRNA-1	5.47103e-05	0.00105312	0.969608	0.240327	7.65572	0.367624	0.00103821	0.114476	0.0412893	0.114476
maker-scaffold_4527|ref0038439-exonerate_est2genome-gene-0.1-mRNA-3	4.8892e-10	4.67038e-08	0.969021	0.155726	7.05335	0.287632	0.000976987	0.0215934	0.0475239	0.0475239
maker-scaffold_274|ref0017642-exonerate_est2genome-gene-1.0-mRNA-1	3.3116e-07	1.37114e-05	0.965018	0.189042	7.83931	0.327337	0.0005024	0.0709711	0.0403941	0.0709711
maker-scaffold_655|ref0032735-exonerate_est2genome-gene-0.0-mRNA-1	0.000145152	0.0023534	0.962894	0.253445	8.53973	0.375021	0.00023497	0.128234	0.0408996	0.128234
maker-scaffold_153|ref0007463-exonerate_est2genome-gene-0.3-mRNA-2	2.8643e-08	1.69106e-06	0.961599	0.173276	6.56748	0.295866	0.0024442	0.0345081	0.0576047	0.0576047
maker-scaffold_7300|ref0032443-exonerate_est2genome-gene-0.0-mRNA-1	1.59401e-05	0.000383179	0.961546	0.222824	7.16533	0.349278	0.000943073	0.0983576	0.0459539	0.0983576
maker-scaffold_1090|ref0030910-exonerate_est2genome-gene-0.3-mRNA-1	8.79023e-06	0.000232326	0.961108	0.216224	5.78124	0.334755	0.00366552	0.078972	0.0898398	0.0898398
maker-scaffold_10602|ref0021503-exonerate_est2genome-gene-0.0-mRNA-1	0.000126523	0.00210226	0.960016	0.250452	6.07949	0.370854	0.00257462	0.122878	0.0743501	0.122878
maker-scaffold_10367|ref0010654-exonerate_est2genome-gene-0.1-mRNA-1	5.81904e-07	2.23516e-05	0.958297	0.19177	6.23352	0.320949	0.00523457	0.0630953	0.0683165	0.0683165
maker-scaffold_4362|ref0002972-exonerate_est2genome-gene-0.0-mRNA-1	8.14154e-08	4.19495e-06	0.957095	0.178431	6.43117	0.303552	0.00198417	0.0468163	0.0616908	0.0616908
maker-scaffold_7040|ref0010904-exonerate_est2genome-gene-0.0-mRNA-1	0.000189881	0.00291215	0.957057	0.256438	7.67822	0.374435	0.000598086	0.130923	0.0411559	0.130923
maker-scaffold_16527|ref0036012-exonerate_est2genome-gene-0.0-mRNA-1	1.79148e-05	0.000420734	0.955829	0.222835	5.6982	0.315443	0.00388793	0.0595929	0.0954226	0.0954226
maker-scaffold_12143|ref0031442-exonerate_est2genome-gene-0.1-mRNA-2	0.000996696	0.0108404	0.952307	0.289327	8.1792	0.402614	0.000410213	0.16701	0.0398671	0.16701
maker-scaffold_7431|ref0026565-exonerate_est2genome-gene-0.0-mRNA-2	2.8513e-05	0.000618388	0.95023	0.227055	7.37192	0.34636	0.0029934	0.100114	0.0435682	0.100114
maker-scaffold_5307|ref0047900-exonerate_est2genome-gene-0.0-mRNA-1	0.000183293	0.00282984	0.950183	0.253992	6.85147	0.368548	0.00133125	0.127693	0.0509753	0.127693
maker-scaffold_3966|ref0042580-exonerate_est2genome-gene-0.0-mRNA-1	1.64741e-06	5.49244e-05	0.950084	0.198245	7.39793	0.325276	0.00084505	0.0777573	0.0433117	0.0777573
maker-scaffold_9041|ref0005162-exonerate_est2genome-gene-0.2-mRNA-1	0.000456288	0.00587463	0.948935	0.270723	5.86932	0.382921	0.00355991	0.143022	0.0845876	0.143022
maker-scaffold_4869|ref0047199-exonerate_est2genome-gene-0.0-mRNA-1	0.000442128	0.00573867	0.948917	0.270072	7.12538	0.382308	0.000954857	0.144923	0.0464892	0.144923
maker-scaffold_8031|ref0023041-exonerate_est2genome-gene-0.2-mRNA-1	1.52299e-05	0.000369942	0.94867	0.219328	8.35239	0.339601	0.000446705	0.0957633	0.0401553	0.0957633
maker-scaffold_411|ref0039279-exonerate_est2genome-gene-0.1-mRNA-1	3.18792e-06	9.73748e-05	0.947662	0.203434	7.77009	0.327536	0.000550795	0.08222	0.0406802	0.08222
maker-scaffold_10197|ref0040642-exonerate_est2genome-gene-0.1-mRNA-1	4.36047e-06	0.000127539	0.945789	0.205901	8.49501	0.328254	0.000285345	0.0845051	0.0406802	0.0845051
maker-scaffold_11492|ref0007065-exonerate_est2genome-gene-0.1-mRNA-1	1.79407e-05	0.000420954	0.945401	0.22042	7.3777	0.338655	0.000691089	0.0964789	0.0435104	0.0964789
maker-scaffold_11|ref0042662-exonerate_est2genome-gene-2.0-mRNA-1	0.000415099	0.00543207	0.943867	0.267362	7.57507	0.37708	0.00129673	0.141668	0.0418233	0.141668
maker-scaffold_13926|ref0023066-exonerate_est2genome-gene-0.2-mRNA-1	0.000491173	0.0062047	0.943833	0.270787	7.23189	0.380221	0.00147988	0.145171	0.0451181	0.145171
maker-scaffold_2433|ref0006138-exonerate_est2genome-gene-0.2-mRNA-1	0.000381667	0.00509923	0.943595	0.265618	6.71452	0.37534	0.00166613	0.13944	0.0538734	0.13944
maker-scaffold_9614|ref0024956-exonerate_est2genome-gene-0.0-mRNA-1	0.000114038	0.00193644	0.943407	0.244494	7.02372	0.356766	0.00109657	0.118459	0.0479772	0.118459
maker-scaffold_7627|ref0000601-exonerate_est2genome-gene-0.1-mRNA-1	0.00139103	0.0140391	0.943254	0.295089	5.34797	0.403484	0.00678015	0.167375	0.123499	0.167375
maker-scaffold_208|ref0035625-exonerate_est2genome-gene-0.0-mRNA-1	3.09508e-07	1.2941e-05	0.942063	0.184084	8.23929	0.311659	0.000341401	0.0674326	0.0399243	0.0674326
maker-scaffold_2126|ref0040793-exonerate_est2genome-gene-0.2-mRNA-2	0.00193848	0.0182237	0.941507	0.303761	4.99776	0.291501	0.0193783	0.0252272	0.165163	0.165163
maker-scaffold_4532|ref0020504-exonerate_est2genome-gene-0.2-mRNA-2	1.6806e-05	0.000398267	0.940319	0.218497	7.34186	0.33447	0.00575347	0.0897284	0.043877	0.0897284
maker-scaffold_10098|ref0041679-exonerate_est2genome-gene-0.1-mRNA-1	0.000147613	0.00238339	0.940252	0.247757	5.42825	0.333591	0.00652461	0.0879736	0.116243	0.116243
maker-scaffold_4832|ref0041814-exonerate_est2genome-gene-0.1-mRNA-1	1.85788e-05	0.000435526	0.939981	0.219554	5.74656	0.333092	0.00430483	0.0897809	0.0921031	0.0921031
maker-scaffold_4506|ref0026068-exonerate_est2genome-gene-0.1-mRNA-1	5.84586e-06	0.000164025	0.939679	0.207348	7.5915	0.325987	0.000589377	0.0853972	0.0417073	0.0853972
maker-scaffold_9866|ref0008103-exonerate_est2genome-gene-0.1-mRNA-1	0.000925983	0.0102461	0.937881	0.283168	6.86788	0.388779	0.00116599	0.159202	0.0506608	0.159202
maker-scaffold_783|ref0026874-exonerate_est2genome-gene-0.7-mRNA-1	1.19326e-05	0.000300139	0.937781	0.214163	7.85412	0.329894	0.000484595	0.091247	0.0403408	0.091247
maker-scaffold_14795|ref0046097-exonerate_est2genome-gene-0.0-mRNA-1	2.45532e-07	1.05604e-05	0.936318	0.181419	7.57271	0.306906	0.000597878	0.0652279	0.0418402	0.0652279
maker-scaffold_5522|ref0025312-exonerate_est2genome-gene-0.2-mRNA-1	4.65609e-07	1.85263e-05	0.93614	0.185743	6.42397	0.309532	0.00195221	0.0670489	0.061917	0.0670489
maker-scaffold_20|ref0012206-exonerate_est2genome-gene-2.0-mRNA-2	3.04349e-10	3.03219e-08	0.935353	0.14855	7.38894	0.286383	0.000735005	0.0417504	0.0433993	0.0433993
maker-scaffold_12266|ref0028709-exonerate_est2genome-gene-0.0-mRNA-1	0.000207043	0.00311542	0.935232	0.252066	5.36801	0.358721	0.00544644	0.121508	0.121628	0.121628
maker-scaffold_3246|ref0035494-exonerate_est2genome-gene-0.1-mRNA-2	3.43775e-05	0.000725226	0.934617	0.225625	5.83758	0.336227	0.0154107	0.0856847	0.0864028	0.0864028
maker-scaffold_17802|ref0024066-exonerate_est2genome-gene-0.0-mRNA-1	0.00126786	0.0130601	0.934453	0.289919	6.31766	0.393577	0.00231487	0.165791	0.0653773	0.165791
maker-scaffold_4942|ref0027229-exonerate_est2genome-gene-0.1-mRNA-1	9.68128e-05	0.00169558	0.934298	0.239659	6.73051	0.347866	0.00157556	0.113297	0.0535084	0.113297
maker-scaffold_18255|ref0007883-exonerate_est2genome-gene-0.0-mRNA-1	0.00162016	0.015808	0.93288	0.295941	4.98902	0.350285	0.00867378	0.109904	0.166488	0.166488
maker-scaffold_8692|ref0019774-exonerate_est2genome-gene-0.1-mRNA-2	0.00388441	0.0310473	0.932302	0.322887	5.95367	0.351516	0.128375	-0.00800118	0.0801368	0.0801368
maker-scaffold_330|ref0015263-exonerate_est2genome-gene-0.1-mRNA-1	0.000136598	0.00223903	0.931225	0.244144	5.50818	0.309113	0.00963227	0.06194	0.10958	0.10958
maker-scaffold_4987|ref0019886-exonerate_est2genome-gene-0.0-mRNA-1	2.5669e-05	0.0005688	0.930991	0.221199	7.02683	0.331519	0.00112955	0.0967285	0.0479289	0.0967285
maker-scaffold_5080|ref0012690-exonerate_est2genome-gene-0.0-mRNA-1	1.03032e-08	6.98108e-07	0.930388	0.162494	6.82597	0.28575	0.00133145	0.0435036	0.0514774	0.0514774
maker-scaffold_2354|ref0030740-exonerate_est2genome-gene-0.3-mRNA-1	0.000205135	0.00309707	0.929448	0.250349	7.24482	0.354263	0.000962842	0.124386	0.0449634	0.124386
maker-scaffold_343|ref0045821-exonerate_est2genome-gene-0.0-mRNA-1	1.53913e-05	0.00037315	0.92926	0.214957	7.49647	0.325932	0.000666425	0.0917462	0.0424291	0.0917462
maker-scaffold_192|ref0030884-exonerate_est2genome-gene-1.2-mRNA-1	3.35279e-09	2.56027e-07	0.928868	0.157081	7.00742	0.283133	0.0011147	0.0416088	0.0482339	0.0482339
maker-scaffold_8148|ref0027843-exonerate_est2genome-gene-0.1-mRNA-1	5.192e-06	0.000147299	0.928216	0.203696	5.97811	0.275511	0.00404431	0.0301897	0.0789396	0.0789396
maker-scaffold_6160|ref0023082-exonerate_est2genome-gene-0.5-mRNA-1	1.97176e-06	6.40633e-05	0.927067	0.194914	6.65665	0.310686	0.00146193	0.0745207	0.0552589	0.0745207
maker-scaffold_1248|ref0044120-exonerate_est2genome-gene-0.0-mRNA-1	1.06255e-05	0.000271547	0.926778	0.210438	8.76127	0.321321	0.000193091	0.0883756	0.0423888	0.0883756
maker-scaffold_2566|ref0021833-exonerate_est2genome-gene-0.0-mRNA-1	0.000980109	0.0106965	0.926761	0.281163	6.94124	0.380914	0.0012131	0.156892	0.0493316	0.156892
maker-scaffold_2438|ref0006143-exonerate_est2genome-gene-0.3-mRNA-1	8.24907e-05	0.00148898	0.925204	0.234999	6.98463	0.339243	0.000960369	0.109489	0.0486016	0.109489
maker-scaffold_15520|ref0012814-exonerate_est2genome-gene-0.0-mRNA-1	6.55128e-05	0.001226	0.924672	0.23163	7.76572	0.336266	0.000479375	0.106826	0.0407003	0.106826
maker-scaffold_14025|ref0036537-exonerate_est2genome-gene-0.0-mRNA-1	2.64946e-05	0.000584049	0.924404	0.220008	8.82615	0.327127	0.000191249	0.0966162	0.0429571	0.0966162
maker-scaffold_1244|ref0044124-exonerate_est2genome-gene-0.2-mRNA-1	0.000396409	0.00524943	0.92431	0.260923	7.74925	0.36081	0.000558392	0.135603	0.0407785	0.135603
maker-scaffold_3660|ref0028976-exonerate_est2genome-gene-0.1-mRNA-1	9.6295e-05	0.0016903	0.921916	0.236404	5.55532	0.261619	0.00590098	0.0160121	0.105873	0.105873
maker-scaffold_12566|ref0009443-exonerate_est2genome-gene-0.1-mRNA-1	1.05458e-05	0.000270323	0.92071	0.208983	6.26772	0.293829	0.0202511	0.0399804	0.0670967	0.0670967
maker-scaffold_1367|ref0046525-exonerate_est2genome-gene-0.3-mRNA-2	0.000454373	0.00585587	0.920584	0.262551	5.70867	0.360306	0.0149385	0.122927	0.0946948	0.122927
maker-scaffold_8705|ref0036889-exonerate_est2genome-gene-0.1-mRNA-1	5.01134e-06	0.000143562	0.91913	0.201373	6.43719	0.310888	0.00188506	0.0792172	0.0615023	0.0792172
maker-scaffold_3978|ref0012122-exonerate_est2genome-gene-0.2-mRNA-1	6.92821e-08	3.63589e-06	0.916578	0.169956	7.37704	0.289551	0.000655464	0.0571149	0.0435169	0.0571149
maker-scaffold_1521|ref0018360-exonerate_est2genome-gene-0.1-mRNA-1	0.000181088	0.00280598	0.915826	0.244609	5.4523	0.27843	0.00548348	0.0397726	0.114184	0.114184
maker-scaffold_4776|ref0000117-exonerate_est2genome-gene-0.0-mRNA-1	1.2123e-10	1.33851e-08	0.915178	0.142157	8.00254	0.272626	0.000457031	0.0384232	0.0399604	0.0399604
maker-scaffold_538|ref0024486-exonerate_est2genome-gene-0.2-mRNA-1	0.000219066	0.00326338	0.912987	0.247024	7.20754	0.342763	0.00100541	0.121036	0.045416	0.121036
maker-scaffold_8611|ref0021241-exonerate_est2genome-gene-0.1-mRNA-1	0.000289589	0.00411704	0.912713	0.251822	9.50665	0.346723	7.49472e-05	0.126753	0.0531837	0.126753
maker-scaffold_803|ref0022602-exonerate_est2genome-gene-0.0-mRNA-1	2.82473e-06	8.80741e-05	0.911945	0.194728	6.1042	0.280624	0.00252472	0.0476557	0.0733133	0.0733133
maker-scaffold_764|ref0012407-exonerate_est2genome-gene-0.1-mRNA-1	8.407e-05	0.0015115	0.91017	0.231449	7.47464	0.32852	0.000689124	0.106448	0.0426127	0.106448
maker-scaffold_58|ref0019428-exonerate_est2genome-gene-0.4-mRNA-2	2.22435e-05	0.000506085	0.910065	0.214583	6.2961	0.31557	0.0177655	0.074326	0.066111	0.074326
maker-scaffold_3918|ref0048010-exonerate_est2genome-gene-0.2-mRNA-1	4.26736e-07	1.7167e-05	0.908925	0.179749	7.33477	0.291429	0.000712374	0.0639072	0.0439519	0.0639072
maker-scaffold_1610|ref0046847-exonerate_est2genome-gene-0.2-mRNA-1	4.92352e-05	0.000962255	0.908389	0.223784	6.79587	0.321613	0.00147173	0.0986864	0.0520913	0.0986864
maker-scaffold_1262|ref0008188-exonerate_est2genome-gene-0.0-mRNA-1	6.51067e-07	2.4629e-05	0.905888	0.182073	7.58349	0.291296	0.000604128	0.0656968	0.0417634	0.0656968
maker-scaffold_3886|ref0016939-exonerate_est2genome-gene-0.0-mRNA-1	0.000531909	0.00660484	0.905826	0.261486	7.30466	0.351649	0.01029	0.12646	0.044278	0.12646
maker-scaffold_16034|ref0023987-exonerate_est2genome-gene-0.0-mRNA-1	0.000530266	0.00659407	0.905436	0.261311	6.56573	0.35129	0.00166924	0.134897	0.0576533	0.134897
maker-scaffold_12018|ref0023821-exonerate_est2genome-gene-0.0-mRNA-1	0.000327487	0.0045563	0.904605	0.251802	5.7549	0.342496	0.00451824	0.12229	0.0915483	0.12229
maker-scaffold_7939|ref0002463-exonerate_est2genome-gene-0.0-mRNA-1	0.000154921	0.00248194	0.901613	0.23833	6.46695	0.329632	0.00171461	0.111888	0.0605783	0.111888
maker-scaffold_7716|ref0034256-exonerate_est2genome-gene-0.1-mRNA-2	6.46973e-10	6.00038e-08	0.900431	0.145735	8.74334	0.25173	0.000234878	0.0231914	0.0422426	0.0422426
maker-scaffold_5470|ref0040663-exonerate_est2genome-gene-0.5-mRNA-1	0.00112576	0.0119103	0.898588	0.27589	8.96902	0.361187	0.000185284	0.152045	0.0444332	0.152045
maker-scaffold_1841|ref0011625-exonerate_est2genome-gene-0.0-mRNA-1	0.000320697	0.00447939	0.896846	0.249264	6.47144	0.336322	0.0019642	0.1223	0.0604403	0.1223
maker-scaffold_7372|ref0038000-exonerate_est2genome-gene-0.2-mRNA-1	1.6765e-07	7.80274e-06	0.892726	0.170627	6.79564	0.277612	0.000675917	0.0575511	0.0520961	0.0575511
maker-scaffold_9907|ref0010504-exonerate_est2genome-gene-0.0-mRNA-1	1.6765e-07	7.80274e-06	0.892726	0.170627	6.79564	0.277612	0.000675917	0.0575511	0.0520961	0.0575511
maker-scaffold_1254|ref0026322-exonerate_est2genome-gene-0.5-mRNA-1	8.09358e-05	0.00146612	0.892089	0.226326	7.48547	0.31519	0.000744933	0.101702	0.0425208	0.101702
maker-scaffold_6766|ref0013819-exonerate_est2genome-gene-0.0-mRNA-1	8.87672e-05	0.00157881	0.891919	0.227565	7.04154	0.316067	0.00099116	0.10258	0.0477026	0.10258
maker-scaffold_865|ref0011601-exonerate_est2genome-gene-0.0-mRNA-3	0.000300213	0.00423269	0.891685	0.246655	6.27616	0.331467	0.00999272	0.111684	0.0668012	0.111684
maker-scaffold_1820|ref0022573-exonerate_est2genome-gene-0.2-mRNA-1	0.00319489	0.0268221	0.891273	0.302297	4.94259	0.313978	0.0089361	0.0925821	0.173831	0.173831
maker-scaffold_75|ref0040682-exonerate_est2genome-gene-1.0-mRNA-1	0.000810712	0.0092309	0.890635	0.265932	7.61425	0.347871	0.000589387	0.14085	0.0415529	0.14085
maker-scaffold_506|ref0006338-exonerate_est2genome-gene-0.4-mRNA-1	0.00106721	0.0114607	0.890252	0.272067	5.74279	0.353335	0.00407097	0.14397	0.0923565	0.14397
maker-scaffold_4201|ref0005462-exonerate_est2genome-gene-0.0-mRNA-1	0.000282952	0.00403167	0.889652	0.245054	6.21218	0.329083	0.00287338	0.11723	0.0690972	0.11723
maker-scaffold_347|ref0045825-exonerate_est2genome-gene-0.0-mRNA-1	4.80125e-05	0.000943421	0.884475	0.217578	6.58009	0.304668	0.00151863	0.0931616	0.0572564	0.0931616
maker-scaffold_276|ref0017644-exonerate_est2genome-gene-0.0-mRNA-1	0.000461582	0.0059308	0.883676	0.252326	6.27604	0.332256	0.00274677	0.124591	0.0668054	0.124591
maker-scaffold_15421|ref0002649-exonerate_est2genome-gene-0.0-mRNA-1	1.05912e-06	3.71055e-05	0.883053	0.180942	7.26665	0.278921	0.00125604	0.0642236	0.0447077	0.0642236
maker-scaffold_122|ref0038022-exonerate_est2genome-gene-0.1-mRNA-1	0.00013319	0.00219588	0.882683	0.23104	6.00606	0.314116	0.00348995	0.103269	0.0776155	0.103269
maker-scaffold_8473|ref0002089-exonerate_est2genome-gene-0.0-mRNA-1	2.3764e-07	1.0373e-05	0.881476	0.170591	7.72405	0.271888	0.000542247	0.0576603	0.0409048	0.0576603
maker-scaffold_1772|ref0013303-exonerate_est2genome-gene-0.0-mRNA-1	3.5754e-05	0.000746911	0.880328	0.212983	6.94436	0.299185	0.00134352	0.0893797	0.0492779	0.0893797
maker-scaffold_17024|ref0024221-exonerate_est2genome-gene-0.0-mRNA-1	0.00117539	0.0123359	0.878677	0.270797	5.19553	0.306775	0.0073807	0.093166	0.139281	0.139281
maker-scaffold_9374|ref0000616-exonerate_est2genome-gene-0.2-mRNA-1	0.00045168	0.00583887	0.878133	0.250331	7.21224	0.327746	0.00167007	0.123661	0.0453579	0.123661
maker-scaffold_8033|ref0023043-exonerate_est2genome-gene-0.0-mRNA-1	2.34042e-05	0.000527783	0.876102	0.207133	7.12706	0.292851	0.000764999	0.0850429	0.0464662	0.0850429
maker-scaffold_515|ref0037019-exonerate_est2genome-gene-0.1-mRNA-1	2.2514e-06	7.2138e-05	0.875764	0.185173	7.63955	0.277914	0.000598858	0.0679792	0.0413893	0.0679792
maker-scaffold_1500|ref0005852-exonerate_est2genome-gene-0.2-mRNA-1	0.000724925	0.00845414	0.875385	0.258992	6.15142	0.333931	0.0025088	0.131644	0.0714108	0.131644
maker-scaffold_10719|ref0020376-exonerate_est2genome-gene-0.0-mRNA-1	0.00020694	0.00311542	0.874101	0.235582	7.32169	0.313441	0.00153672	0.109461	0.0440919	0.109461
maker-scaffold_406|ref0021378-exonerate_est2genome-gene-0.2-mRNA-1	2.17957e-08	1.33775e-06	0.873839	0.156123	7.04411	0.22764	0.00108551	0.00996309	0.0476634	0.0476634
maker-scaffold_18612|ref0042287-exonerate_est2genome-gene-0.0-mRNA-1	6.40209e-09	4.58666e-07	0.872412	0.150263	7.43029	0.256165	0.000593446	0.0445645	0.0430066	0.0445645
maker-scaffold_0|ref0040988-exonerate_est2genome-gene-3.1-mRNA-1	0.000635949	0.0076007	0.87087	0.254954	6.46681	0.328121	0.00188294	0.12812	0.0605826	0.12812
maker-scaffold_2177|ref0035069-exonerate_est2genome-gene-0.1-mRNA-1	0.000357664	0.00483937	0.869888	0.2437	6.43206	0.318012	0.00187072	0.116909	0.0616627	0.116909
maker-scaffold_476|ref0026821-exonerate_est2genome-gene-0.6-mRNA-1	1.59757e-05	0.000383672	0.869264	0.201462	7.80197	0.285469	0.00169619	0.0794774	0.0405408	0.0794774
maker-scaffold_1313|ref0005230-exonerate_est2genome-gene-0.0-mRNA-1	1.04713e-05	0.000268954	0.86896	0.197168	7.81414	0.282384	0.000422011	0.0773284	0.040491	0.0773284
maker-scaffold_2601|ref0042726-exonerate_est2genome-gene-0.0-mRNA-1	0.000202168	0.00306375	0.868897	0.233808	6.09464	0.309422	0.00266304	0.106669	0.0737108	0.106669
maker-scaffold_601|ref0039879-exonerate_est2genome-gene-0.0-mRNA-1	5.90859e-08	3.19277e-06	0.867374	0.159987	6.91295	0.255245	0.0013617	0.0456442	0.0498297	0.0498297
maker-scaffold_6019|ref0043256-exonerate_est2genome-gene-0.0-mRNA-1	0.000127747	0.00211984	0.867176	0.226372	7.65814	0.302703	0.000678687	0.10181	0.0412746	0.10181
maker-scaffold_19870|ref0036058-exonerate_est2genome-gene-0.0-mRNA-1	3.38138e-05	0.000716297	0.866538	0.208999	5.96416	0.289421	0.00317409	0.0841872	0.0796182	0.0841872
maker-scaffold_529|ref0042161-exonerate_est2genome-gene-0.3-mRNA-1	0.000647943	0.00770998	0.86463	0.253504	5.60345	0.323763	0.00426556	0.124263	0.102231	0.124263
maker-scaffold_9214|ref0036004-exonerate_est2genome-gene-0.0-mRNA-1	0.000127311	0.00211397	0.86116	0.224752	6.21404	0.298479	0.00256305	0.0984637	0.0690286	0.0984637
maker-scaffold_7552|ref0041371-exonerate_est2genome-gene-0.0-mRNA-2	0.000103223	0.00178367	0.860185	0.221532	6.3931	0.295536	0.00217343	0.0959797	0.0628977	0.0959797
maker-scaffold_904|ref0007603-exonerate_est2genome-gene-0.0-mRNA-1	0.000760044	0.00880332	0.858898	0.255097	6.46854	0.322329	0.00213525	0.128013	0.0605293	0.128013
maker-scaffold_16335|ref0004227-exonerate_est2genome-gene-0.0-mRNA-3	0.000144735	0.00234827	0.857426	0.225642	7.20075	0.297333	0.00629359	0.0955354	0.0455007	0.0955354
maker-scaffold_787|ref0026878-exonerate_est2genome-gene-0.0-mRNA-1	0.000880651	0.00983407	0.85681	0.257601	5.32272	0.319145	0.00679914	0.120829	0.125917	0.125917
maker-scaffold_63|ref0037361-exonerate_est2genome-gene-0.0-mRNA-1	0.00108094	0.0115659	0.854641	0.261473	7.59576	0.325891	0.000523061	0.136213	0.0416778	0.136213
maker-scaffold_6205|ref0002270-exonerate_est2genome-gene-0.0-mRNA-1	0.00323372	0.0270679	0.853596	0.289885	5.03502	0.296176	0.00835851	0.0943051	0.159708	0.159708
maker-scaffold_301|ref0020771-exonerate_est2genome-gene-0.6-mRNA-1	0.00131372	0.0134482	0.851678	0.265075	7.4666	0.327699	0.00112942	0.1394	0.042682	0.1394
maker-scaffold_948|ref0030981-exonerate_est2genome-gene-0.3-mRNA-1	0.000445055	0.00577078	0.848946	0.24174	6.08519	0.306096	0.00266823	0.114208	0.0741082	0.114208
maker-scaffold_17790|ref0012564-exonerate_est2genome-gene-0.0-mRNA-1	5.76013e-07	2.21587e-05	0.848076	0.169646	6.62591	0.245499	0.00152223	0.0451482	0.0560374	0.0560374
maker-scaffold_10367|ref0010654-exonerate_est2genome-gene-0.1-mRNA-2	0.000452285	0.00584373	0.846685	0.241391	5.62804	0.272953	0.016117	0.0633696	0.100422	0.100422
maker-scaffold_2153|ref0010422-exonerate_est2genome-gene-0.2-mRNA-1	0.000173454	0.00271075	0.846453	0.22543	6.9922	0.291827	0.00112829	0.100509	0.0484783	0.100509
maker-scaffold_7519|ref0016284-exonerate_est2genome-gene-0.3-mRNA-1	0.000731478	0.00851888	0.846266	0.25056	6.37607	0.312242	0.00187079	0.12369	0.0634465	0.12369
maker-scaffold_2438|ref0006143-exonerate_est2genome-gene-0.0-mRNA-1	2.72099e-07	1.16246e-05	0.845623	0.16446	6.75657	0.231124	0.00116496	0.0301205	0.0529293	0.0529293
maker-scaffold_1887|ref0036813-exonerate_est2genome-gene-0.0-mRNA-1	3.21172e-06	9.79843e-05	0.844927	0.18144	7.75345	0.260407	0.000589802	0.0652508	0.0407582	0.0652508
maker-scaffold_7902|ref0045600-exonerate_est2genome-gene-0.0-mRNA-1	4.9903e-05	0.000972201	0.843779	0.208028	5.89222	0.229848	0.0032244	0.0276109	0.0833271	0.0833271
maker-scaffold_20290|ref0033723-exonerate_est2genome-gene-0.0-mRNA-1	0.000480979	0.00610925	0.843311	0.241558	5.47987	0.256375	0.00481759	0.0572295	0.111883	0.111883
maker-scaffold_112|ref0032461-exonerate_est2genome-gene-1.1-mRNA-1	0.000824781	0.00932863	0.840948	0.251454	5.378	0.234746	0.00574662	0.0323923	0.120712	0.120712
maker-scaffold_13727|ref0035818-exonerate_est2genome-gene-0.0-mRNA-1	7.4381e-05	0.00136579	0.83952	0.211903	6.72082	0.278346	0.00117327	0.0886323	0.0537288	0.0886323
maker-scaffold_4386|ref0037319-exonerate_est2genome-gene-0.1-mRNA-1	7.92466e-05	0.00144164	0.839073	0.212603	7.86949	0.278641	0.000555892	0.0898441	0.0402885	0.0898441
maker-scaffold_7244|ref0042598-exonerate_est2genome-gene-0.0-mRNA-1	0.00110036	0.0117327	0.838915	0.257058	7.12147	0.314357	0.00299732	0.12916	0.046543	0.12916
maker-scaffold_15054|ref0047039-exonerate_est2genome-gene-0.0-mRNA-1	4.97333e-06	0.000142683	0.838782	0.183705	6.9672	0.258869	0.000922909	0.0665724	0.0488901	0.0665724
maker-scaffold_5933|ref0044262-snap-gene-0.11-mRNA-1	3.5697e-05	0.000746885	0.836923	0.202463	7.95087	0.270396	0.00037757	0.0816052	0.0400614	0.0816052
maker-scaffold_15701|ref0023380-exonerate_est2genome-gene-0.1-mRNA-1	7.87386e-06	0.000212062	0.832178	0.186229	7.87976	0.257316	0.000517556	0.0688446	0.0402553	0.0688446
maker-scaffold_7345|ref0007431-exonerate_est2genome-gene-0.0-mRNA-2	1.94281e-05	0.000449649	0.830872	0.194521	6.74598	0.262108	0.00308293	0.0725942	0.0531623	0.0725942
maker-scaffold_2865|ref0009295-exonerate_est2genome-gene-0.1-mRNA-1	0.000403151	0.00531122	0.828657	0.234215	6.6883	0.290232	0.00140518	0.108308	0.0544884	0.108308
maker-scaffold_463|ref0008787-exonerate_est2genome-gene-0.1-mRNA-1	9.87547e-08	4.97774e-06	0.828128	0.1554	7.05672	0.211212	0.000824993	0.0169908	0.0474734	0.0474734
maker-scaffold_10337|ref0003441-exonerate_est2genome-gene-0.1-mRNA-2	0.000785654	0.00902618	0.827942	0.246573	5.62099	0.29035	0.0206588	0.0895877	0.100937	0.100937
maker-scaffold_5787|ref0032846-exonerate_est2genome-gene-0.0-mRNA-1	0.000502517	0.00630742	0.826868	0.237646	7.64006	0.292161	0.000577181	0.112374	0.0413861	0.112374
maker-scaffold_765|ref0012408-exonerate_est2genome-gene-0.4-mRNA-1	6.99389e-09	4.98266e-07	0.822508	0.14203	8.28913	0.223887	0.00033906	0.0353566	0.0400062	0.0400062
maker-scaffold_10184|ref0022839-exonerate_est2genome-gene-0.1-mRNA-1	0.000772068	0.00891426	0.822393	0.244569	5.45372	0.217726	0.00556432	0.023006	0.114064	0.114064
maker-scaffold_1398|ref0006790-exonerate_est2genome-gene-0.2-mRNA-1	0.00132989	0.013573	0.820279	0.255583	7.29973	0.304227	0.000705509	0.129939	0.0443327	0.129939
maker-scaffold_12395|ref0002170-exonerate_est2genome-gene-0.1-mRNA-1	1.08456e-07	5.38165e-06	0.820091	0.154386	7.21461	0.233017	0.000882366	0.0467876	0.0453286	0.0467876
maker-scaffold_5394|ref0015766-exonerate_est2genome-gene-0.1-mRNA-1	2.15953e-07	9.59562e-06	0.819502	0.158051	7.81034	0.234704	0.000447961	0.0495122	0.0405063	0.0495122
maker-scaffold_16655|ref0022167-exonerate_est2genome-gene-0.0-mRNA-1	1.65895e-05	0.000393963	0.818564	0.190079	7.19974	0.253379	0.000974983	0.0712847	0.0455133	0.0712847
maker-scaffold_17007|ref0011496-exonerate_est2genome-gene-0.0-mRNA-1	0.00164047	0.0159817	0.818337	0.259904	5.28681	0.225747	0.0056187	0.034527	0.129481	0.129481
maker-scaffold_1488|ref0044469-exonerate_est2genome-gene-0.4-mRNA-1	7.31681e-06	0.000199588	0.817463	0.182296	8.59665	0.247896	0.00021467	0.0662491	0.0412175	0.0662491
maker-scaffold_4398|ref0019381-exonerate_est2genome-gene-0.3-mRNA-1	1.76323e-06	5.81776e-05	0.817197	0.171004	6.6408	0.240933	0.00223839	0.0562461	0.0556563	0.0562461
maker-scaffold_1101|ref0016979-exonerate_est2genome-gene-0.0-mRNA-1	0.000858952	0.00963817	0.817063	0.245139	7.20289	0.293757	0.00112249	0.119063	0.045474	0.119063
maker-scaffold_3252|ref0017511-exonerate_est2genome-gene-0.1-mRNA-1	2.02979e-06	6.56978e-05	0.816931	0.17197	6.57376	0.218598	0.00171652	0.0308557	0.0574307	0.0574307
maker-scaffold_5872|ref0040211-exonerate_est2genome-gene-0.2-mRNA-1	0.00352983	0.0288275	0.8156	0.279566	5.11186	0.26126	0.00695945	0.0761096	0.149355	0.149355
maker-scaffold_2615|ref0012262-exonerate_est2genome-gene-0.2-mRNA-1	0.000120757	0.00202893	0.815176	0.212032	5.83961	0.198972	0.00363103	0.0069994	0.0862844	0.0862844
maker-scaffold_1164|ref0004469-exonerate_est2genome-gene-0.1-mRNA-1	4.37432e-05	0.00087779	0.814898	0.199399	6.07172	0.257891	0.00297874	0.0765415	0.074682	0.0765415
maker-scaffold_9134|ref0025624-exonerate_est2genome-gene-0.0-mRNA-1	3.34843e-07	1.38414e-05	0.814224	0.159567	6.91957	0.219394	0.00121181	0.0337607	0.0497116	0.0497116
maker-scaffold_3998|ref0001239-exonerate_est2genome-gene-0.0-mRNA-1	2.61167e-06	8.20328e-05	0.813986	0.173218	7.92607	0.240742	0.000387582	0.059621	0.0401217	0.059621
maker-scaffold_465|ref0008781-exonerate_est2genome-gene-0.5-mRNA-1	0.000872014	0.00976326	0.813684	0.244433	5.45618	0.265142	0.00563836	0.0830004	0.113857	0.113857
maker-scaffold_1140|ref0040342-exonerate_est2genome-gene-0.1-mRNA-1	0.000196935	0.0030005	0.813646	0.218551	7.33369	0.271031	0.0336345	0.0618945	0.0439633	0.0618945
maker-scaffold_2239|ref0043880-exonerate_est2genome-gene-0.3-mRNA-1	0.000215261	0.00321442	0.813591	0.219866	5.80287	0.271993	0.00379107	0.0928908	0.0884865	0.0928908
maker-scaffold_6953|ref0011931-exonerate_est2genome-gene-0.0-mRNA-1	1.25356e-05	0.000311921	0.810981	0.185662	6.35744	0.220743	0.0048868	0.0334172	0.0640537	0.0640537
maker-scaffold_4662|ref0031864-exonerate_est2genome-gene-0.0-mRNA-1	0.000795905	0.00910702	0.808555	0.241056	5.49583	0.209664	0.00563911	0.0210491	0.110577	0.110577
maker-scaffold_5370|ref0029998-exonerate_est2genome-gene-0.1-mRNA-2	6.35225e-06	0.000176294	0.807439	0.178862	6.43518	0.239974	0.00241836	0.0602324	0.0615649	0.0615649
maker-scaffold_2791|ref0011581-exonerate_est2genome-gene-0.2-mRNA-1	1.71769e-06	5.7044e-05	0.806545	0.168589	7.16285	0.234585	0.000764053	0.0560806	0.0459863	0.0560806
maker-scaffold_16075|ref0000422-exonerate_est2genome-gene-0.0-mRNA-1	0.00045392	0.00585587	0.806474	0.229989	7.81835	0.276506	0.000493097	0.105297	0.0404742	0.105297
maker-scaffold_13041|ref0047118-exonerate_est2genome-gene-0.2-mRNA-1	2.57835e-06	8.11863e-05	0.804267	0.171054	6.73807	0.234972	0.00256381	0.0559551	0.0533383	0.0559551
maker-scaffold_2730|ref0022588-exonerate_est2genome-gene-0.1-mRNA-1	2.73659e-05	0.000598599	0.803863	0.191654	6.17274	0.239992	0.00287966	0.061713	0.0705828	0.0705828
maker-scaffold_6167|ref0023087-exonerate_est2genome-gene-0.1-mRNA-1	0.000267176	0.00383906	0.803388	0.220396	5.87042	0.265428	0.0126223	0.0819002	0.0845261	0.0845261
maker-scaffold_3031|ref0025559-exonerate_est2genome-gene-0.1-mRNA-1	0.000102033	0.00176551	0.802883	0.206625	9.07058	0.257367	0.000144374	0.0852431	0.0456808	0.0852431
maker-scaffold_13809|ref0039375-exonerate_est2genome-gene-0.1-mRNA-1	1.7575e-08	1.12344e-06	0.802451	0.142422	7.97244	0.208751	0.000552895	0.0283473	0.0400151	0.0400151
maker-scaffold_4943|ref0044939-exonerate_est2genome-gene-0.1-mRNA-1	9.84336e-07	3.49172e-05	0.801616	0.163771	6.78876	0.228289	0.00140177	0.0507396	0.05224	0.05224
maker-scaffold_811|ref0040414-exonerate_est2genome-gene-0.7-mRNA-1	6.56544e-07	2.47343e-05	0.800305	0.160904	6.86684	0.226128	0.00109986	0.0492207	0.0506805	0.0506805
maker-scaffold_8907|ref0035638-exonerate_est2genome-gene-0.0-mRNA-1	2.03515e-07	9.13847e-06	0.799841	0.153931	7.12933	0.202427	0.000954584	0.0219618	0.046435	0.046435
maker-scaffold_215|ref0005188-exonerate_est2genome-gene-1.0-mRNA-1	0.00107602	0.0115263	0.799236	0.244426	5.47811	0.236498	0.00746031	0.0555276	0.112027	0.112027
maker-scaffold_248|ref0012163-exonerate_est2genome-gene-0.0-mRNA-3	6.29627e-08	3.36659e-06	0.798474	0.147587	7.46852	0.214101	0.000898659	0.0363662	0.0426654	0.0426654
maker-scaffold_8279|ref0047585-exonerate_est2genome-gene-0.1-mRNA-1	2.52689e-05	0.000562377	0.796861	0.189171	8.22167	0.242772	0.000301102	0.0712703	0.0399029	0.0712703
maker-scaffold_4380|ref0037317-exonerate_est2genome-gene-0.0-mRNA-2	0.00123057	0.0127739	0.794334	0.245795	6.29663	0.283845	0.041521	0.0793091	0.0660928	0.0793091
maker-scaffold_4607|ref0042623-exonerate_est2genome-gene-0.0-mRNA-1	1.86061e-06	6.10744e-05	0.793198	0.166359	6.71053	0.216572	0.00138453	0.0415611	0.0539658	0.0539658
maker-scaffold_5954|ref0008370-exonerate_est2genome-gene-0.0-mRNA-1	3.85401e-07	1.57274e-05	0.791291	0.155888	7.0466	0.201397	0.000976313	0.025273	0.0476256	0.0476256
maker-scaffold_135|ref0020077-exonerate_est2genome-gene-0.1-mRNA-1	1.76113e-05	0.000414751	0.789259	0.183839	10.0143	0.192784	5.48424e-05	0.0172167	0.0675388	0.0675388
maker-scaffold_9825|ref0031460-exonerate_est2genome-gene-0.1-mRNA-1	0.000815276	0.00925806	0.788789	0.235631	7.27849	0.272949	0.000834401	0.11021	0.0445718	0.11021
maker-scaffold_7422|ref0044373-exonerate_est2genome-gene-0.0-mRNA-1	8.05155e-06	0.000215483	0.788301	0.176598	8.98338	0.231011	0.00015276	0.0622211	0.0445993	0.0622211
maker-scaffold_3764|ref0018791-exonerate_est2genome-gene-0.0-mRNA-1	0.000167744	0.00264327	0.788206	0.20945	7.79715	0.25271	0.000620199	0.0871185	0.040561	0.0871185
maker-scaffold_11400|ref0039362-exonerate_est2genome-gene-0.0-mRNA-1	4.32989e-06	0.00012679	0.788088	0.171514	6.58993	0.206694	0.00184558	0.0322705	0.0569886	0.0569886
maker-scaffold_14262|ref0006657-exonerate_est2genome-gene-0.0-mRNA-1	1.17159e-06	4.03804e-05	0.783877	0.161279	6.86248	0.209775	0.00125818	0.0386575	0.0507636	0.0507636
maker-scaffold_7348|ref0007426-exonerate_est2genome-gene-0.2-mRNA-1	0.00112744	0.0119166	0.782461	0.240267	9.44116	0.27389	9.64068e-05	0.11536	0.0518109	0.11536
maker-scaffold_4990|ref0001756-exonerate_est2genome-gene-0.2-mRNA-1	5.25961e-05	0.00101626	0.78133	0.193218	6.13285	0.229695	0.00251898	0.0619667	0.0721472	0.0721472
maker-scaffold_6020|ref0033115-exonerate_est2genome-gene-0.0-mRNA-3	0.00385112	0.0308771	0.780785	0.270158	5.18744	0.229038	0.00576521	0.058237	0.140205	0.140205
maker-scaffold_9206|ref0005505-exonerate_est2genome-gene-0.0-mRNA-1	9.34345e-06	0.000244726	0.780141	0.176031	6.47963	0.189158	0.00178531	0.016025	0.0601887	0.0601887
maker-scaffold_2214|ref0008010-exonerate_est2genome-gene-0.1-mRNA-1	0.000515365	0.00643702	0.780122	0.224648	5.67604	0.21281	0.00395613	0.0414593	0.0969774	0.0969774
maker-scaffold_242|ref0012157-exonerate_est2genome-gene-1.0-mRNA-2	0.000192548	0.00294597	0.780006	0.209196	10.4636	0.213022	3.62257e-05	0.0456859	0.0874893	0.0874893
maker-scaffold_6157|ref0017544-exonerate_est2genome-gene-0.0-mRNA-1	0.000147648	0.00238339	0.776899	0.204717	6.57453	0.244293	0.00164601	0.0821719	0.0574093	0.0821719
maker-scaffold_372|ref0040304-exonerate_est2genome-gene-0.1-mRNA-1	5.02259e-06	0.000143611	0.776377	0.170115	6.62008	0.203951	0.00168961	0.0353332	0.0561885	0.0561885
maker-scaffold_5389|ref0046297-exonerate_est2genome-gene-0.1-mRNA-1	0.000639987	0.00763464	0.776008	0.227297	6.91936	0.26062	0.00107951	0.102248	0.0497152	0.102248
maker-scaffold_666|ref0002221-exonerate_est2genome-gene-0.4-mRNA-1	0.000246301	0.00359171	0.775994	0.211669	6.936	0.248854	0.00110784	0.0884995	0.0494226	0.0884995
maker-scaffold_898|ref0038722-exonerate_est2genome-gene-0.0-mRNA-1	1.48896e-05	0.000362711	0.77505	0.178982	6.40957	0.224043	0.00169705	0.0594529	0.0623722	0.0623722
maker-scaffold_1961|ref0037400-exonerate_est2genome-gene-0.0-mRNA-1	0.00414406	0.0325514	0.774854	0.270268	5.3316	0.218588	0.0210304	0.0338564	0.125059	0.125059
maker-scaffold_4379|ref0033460-exonerate_est2genome-gene-0.0-mRNA-1	0.0011739	0.0123262	0.773675	0.23841	5.6795	0.26846	0.00443402	0.109245	0.0967334	0.109245
maker-scaffold_19873|ref0036057-exonerate_est2genome-gene-0.0-mRNA-1	0.000373696	0.00501111	0.77359	0.217423	5.76877	0.207302	0.00390547	0.0384663	0.0906401	0.0906401
maker-scaffold_14908|ref0048397-exonerate_est2genome-gene-0.0-mRNA-1	3.47238e-05	0.000730718	0.772432	0.186576	6.29902	0.230147	0.00270979	0.0669112	0.0660109	0.0669112
maker-scaffold_256|ref0030171-exonerate_est2genome-gene-0.0-mRNA-1	6.82731e-08	3.59664e-06	0.770876	0.14287	8.47382	0.202036	0.00023803	0.0373872	0.0405855	0.0405855
maker-scaffold_6880|ref0018087-exonerate_est2genome-gene-0.0-mRNA-1	2.18302e-06	7.01234e-05	0.769731	0.162538	6.86246	0.214571	0.0013964	0.0514408	0.0507639	0.0514408
maker-scaffold_2704|ref0027946-exonerate_est2genome-gene-0.1-mRNA-1	0.000862304	0.00966728	0.76934	0.230896	8.59241	0.260503	0.000224076	0.106402	0.0411924	0.106402
maker-scaffold_12605|ref0011726-exonerate_est2genome-gene-0.1-mRNA-1	1.08102e-06	3.76657e-05	0.768755	0.157652	7.59307	0.211459	0.000580747	0.0491274	0.0416965	0.0491274
maker-scaffold_1296|ref0004484-exonerate_est2genome-gene-0.0-mRNA-1	0.00040845	0.00535055	0.767551	0.217156	5.78132	0.192358	0.00447851	0.0235602	0.0898349	0.0898349
maker-scaffold_2347|ref0000210-exonerate_est2genome-gene-0.2-mRNA-1	0.000482854	0.00612392	0.766505	0.219623	6.21825	0.250553	0.00253437	0.0939342	0.0688735	0.0939342
maker-scaffold_9139|ref0025619-exonerate_est2genome-gene-0.1-mRNA-1	0.000177937	0.00276533	0.766151	0.204392	7.39017	0.239327	0.000741222	0.0828109	0.0433872	0.0828109
maker-scaffold_492|ref0037556-exonerate_est2genome-gene-0.2-mRNA-1	0.000168833	0.00265481	0.76587	0.203602	7.84488	0.238651	0.000435459	0.0824724	0.0403737	0.0824724
maker-scaffold_1545|ref0030923-exonerate_est2genome-gene-0.10-mRNA-1	7.30396e-05	0.00134698	0.764876	0.19285	6.1482	0.212353	0.00284508	0.0498879	0.0715375	0.0715375
maker-scaffold_51|ref0019419-exonerate_est2genome-gene-1.2-mRNA-3	9.19417e-05	0.00163072	0.764707	0.195531	6.09153	0.215822	0.00262352	0.0542434	0.0738411	0.0738411
maker-scaffold_1910|ref0019463-exonerate_est2genome-gene-0.2-mRNA-1	6.39824e-06	0.000177377	0.764155	0.169331	7.83592	0.215992	0.000470685	0.0568754	0.0404067	0.0568754
maker-scaffold_3790|ref0047498-exonerate_est2genome-gene-0.0-mRNA-1	0.00101	0.0109663	0.763941	0.232361	6.31571	0.259302	0.00208397	0.1059	0.065443	0.1059
maker-scaffold_36|ref0030222-exonerate_est2genome-gene-0.7-mRNA-1	0.000301493	0.00424839	0.762367	0.210947	6.67447	0.242342	0.00151448	0.0874831	0.0548213	0.0874831
maker-scaffold_4204|ref0032296-exonerate_est2genome-gene-0.0-mRNA-1	0.00132683	0.013558	0.761978	0.237368	6.62021	0.262477	0.00155692	0.11113	0.0561851	0.11113
maker-scaffold_14135|ref0046025-exonerate_est2genome-gene-0.0-mRNA-1	4.97821e-05	0.000970713	0.761918	0.18782	8.13344	0.226336	0.000360263	0.0701922	0.0398539	0.0701922
maker-scaffold_1021|ref0038067-exonerate_est2genome-gene-0.2-mRNA-1	7.12425e-05	0.00132052	0.76131	0.191664	6.1652	0.200832	0.00259677	0.0385101	0.0708737	0.0708737
maker-scaffold_88|ref0023179-exonerate_est2genome-gene-0.3-mRNA-1	0.000905984	0.0100641	0.761106	0.229373	7.32319	0.255701	0.00088396	0.10434	0.0440757	0.10434
maker-scaffold_1254|ref0026322-exonerate_est2genome-gene-0.3-mRNA-1	0.000398006	0.00526785	0.76083	0.214839	5.79856	0.21724	0.00355848	0.0569342	0.0887527	0.0887527
maker-scaffold_7694|ref0045476-exonerate_est2genome-gene-0.0-mRNA-1	0.000462288	0.00593689	0.760173	0.217086	6.47973	0.245892	0.0109721	0.0832809	0.0601856	0.0832809
maker-scaffold_1985|ref0003146-exonerate_est2genome-gene-0.1-mRNA-1	0.000267965	0.00384605	0.759732	0.208463	6.63655	0.206472	0.0311491	0.0173371	0.0557644	0.0557644
maker-scaffold_452|ref0014075-exonerate_est2genome-gene-0.1-mRNA-1	0.00230783	0.0209098	0.757954	0.248717	5.40113	0.198427	0.00509492	0.0349048	0.118625	0.118625
maker-scaffold_5657|ref0021788-exonerate_est2genome-gene-0.3-mRNA-2	5.33388e-05	0.00102983	0.757294	0.187426	6.37462	0.223139	0.00676373	0.0624006	0.0634934	0.0634934
maker-scaffold_2305|ref0044296-exonerate_est2genome-gene-0.3-mRNA-1	3.70682e-07	1.5184e-05	0.754882	0.148499	7.86883	0.200617	0.000432975	0.0436707	0.0402907	0.0436707
maker-scaffold_15908|ref0004637-exonerate_est2genome-gene-0.0-mRNA-1	0.000419317	0.00547603	0.754697	0.21394	5.80532	0.218431	0.00320416	0.0617758	0.0883361	0.0883361
maker-scaffold_4463|ref0004922-exonerate_est2genome-gene-0.2-mRNA-1	0.000429493	0.00559746	0.754536	0.21428	5.80339	0.209589	0.00337709	0.0513682	0.0884545	0.0884545
maker-scaffold_6631|ref0045014-exonerate_est2genome-gene-0.0-mRNA-1	0.00401028	0.0317548	0.754187	0.262112	5.27421	0.204134	0.00663629	0.0419203	0.130769	0.130769
maker-scaffold_1652|ref0023670-exonerate_est2genome-gene-0.2-mRNA-1	1.10251e-05	0.000280353	0.753909	0.171498	6.64245	0.206412	0.00320822	0.0481468	0.0556147	0.0556147
maker-scaffold_7893|ref0014402-exonerate_est2genome-gene-0.0-mRNA-3	0.000896739	0.00998748	0.75383	0.226984	6.8708	0.250683	0.0259682	0.0770754	0.0506054	0.0770754
maker-scaffold_19889|ref0008978-exonerate_est2genome-gene-0.0-mRNA-1	2.40969e-05	0.000540538	0.75349	0.178421	6.76054	0.216786	0.0013625	0.0623058	0.0528428	0.0623058
maker-scaffold_1828|ref0022567-exonerate_est2genome-gene-0.3-mRNA-1	3.60021e-05	0.000751092	0.751809	0.181959	6.45803	0.218249	0.00168905	0.0645292	0.060854	0.0645292
maker-scaffold_1153|ref0009992-exonerate_est2genome-gene-0.2-mRNA-1	3.77957e-05	0.000782957	0.751122	0.182286	7.05905	0.218158	0.00108776	0.0653689	0.0474386	0.0653689
maker-scaffold_9892|ref0024418-exonerate_est2genome-gene-0.0-mRNA-1	5.21635e-05	0.00100943	0.750891	0.185602	6.28436	0.188527	0.00237996	0.0296223	0.0665159	0.0665159
maker-scaffold_1279|ref0038686-exonerate_est2genome-gene-0.0-mRNA-1	1.00014e-06	3.53796e-05	0.748367	0.15299	7.16402	0.185648	0.000840807	0.0290644	0.0459711	0.0459711
maker-scaffold_4372|ref0033465-exonerate_est2genome-gene-0.0-mRNA-1	0.000850732	0.00957542	0.747708	0.224151	5.69592	0.243012	0.00490544	0.0922525	0.0955815	0.0955815
maker-scaffold_327|ref0033186-exonerate_est2genome-gene-0.10-mRNA-1	1.39736e-05	0.000341703	0.746559	0.171849	7.79216	0.209869	0.000453449	0.0586106	0.0405823	0.0586106
maker-scaffold_1993|ref0021191-exonerate_est2genome-gene-0.1-mRNA-1	3.41483e-05	0.000721585	0.746384	0.180117	6.75781	0.214784	0.00184178	0.0630428	0.0529022	0.0630428
maker-scaffold_1828|ref0022567-exonerate_est2genome-gene-0.2-mRNA-1	0.00108138	0.0115659	0.743848	0.227584	7.15253	0.246879	0.000958828	0.10263	0.0461225	0.10263
maker-scaffold_1580|ref0007523-exonerate_est2genome-gene-0.5-mRNA-1	1.20598e-05	0.000302444	0.743801	0.169953	7.41379	0.207584	0.000738956	0.0570292	0.0431603	0.0570292
maker-scaffold_7328|ref0045034-exonerate_est2genome-gene-0.2-mRNA-1	0.000712015	0.00833025	0.74342	0.219628	6.16283	0.240598	0.00241786	0.0940548	0.0709656	0.0940548
maker-scaffold_815|ref0040410-exonerate_est2genome-gene-0.0-mRNA-2	4.27921e-06	0.000125594	0.74335	0.161691	7.18037	0.202695	0.000923749	0.0513645	0.045759	0.0513645
maker-scaffold_5703|ref0031245-exonerate_est2genome-gene-0.0-mRNA-1	2.46839e-05	0.000551281	0.742158	0.175964	6.48516	0.207732	0.0019071	0.0568474	0.0600195	0.0600195
maker-scaffold_3210|ref0042499-exonerate_est2genome-gene-0.0-mRNA-1	0.000104774	0.00180558	0.741946	0.19126	9.21141	0.21999	0.00011735	0.0730431	0.0477036	0.0730431
maker-scaffold_6251|ref0043604-exonerate_est2genome-gene-0.3-mRNA-1	2.31953e-07	1.01999e-05	0.741451	0.143367	8.37244	0.19083	0.000894724	0.0384906	0.0402132	0.0402132
maker-scaffold_1038|ref0020121-exonerate_est2genome-gene-0.0-mRNA-2	0.000212913	0.00319057	0.740287	0.199906	6.83207	0.225086	0.00627207	0.0736526	0.0513559	0.0736526
maker-scaffold_4873|ref0016802-exonerate_est2genome-gene-0.2-mRNA-1	0.000678372	0.00800437	0.739666	0.217666	7.27584	0.237536	0.000757402	0.0939993	0.044602	0.0939993
maker-scaffold_14002|ref0023966-exonerate_est2genome-gene-0.0-mRNA-1	0.000221444	0.00329133	0.73906	0.200113	6.47913	0.224709	0.00288379	0.077207	0.060204	0.077207
maker-scaffold_8054|ref0012098-exonerate_est2genome-gene-0.0-mRNA-1	3.54622e-07	1.46117e-05	0.737422	0.144825	7.63818	0.161479	0.000550349	0.00657811	0.041398	0.041398
maker-scaffold_7724|ref0001642-exonerate_est2genome-gene-0.2-mRNA-1	6.64965e-05	0.00124249	0.737056	0.184796	7.14043	0.213757	0.00087359	0.0674255	0.0462844	0.0674255
maker-scaffold_1489|ref0044468-exonerate_est2genome-gene-0.4-mRNA-2	0.00165474	0.0160778	0.73497	0.233615	5.76854	0.24163	0.0184966	0.0833443	0.090655	0.090655
maker-scaffold_281|ref0033866-exonerate_est2genome-gene-0.0-mRNA-1	0.00139004	0.0140352	0.734029	0.22962	5.67722	0.244329	0.00451306	0.100938	0.0968939	0.100938
maker-scaffold_1195|ref0033215-exonerate_est2genome-gene-0.0-mRNA-2	0.000175594	0.00273247	0.732479	0.195236	6.38762	0.216488	0.0131606	0.0605671	0.0630736	0.0630736
maker-scaffold_6902|ref0004898-exonerate_est2genome-gene-0.0-mRNA-1	3.46772e-05	0.000730341	0.732254	0.176858	6.46439	0.181971	0.00189996	0.0316674	0.0606574	0.0606574
maker-scaffold_138|ref0020070-exonerate_est2genome-gene-1.0-mRNA-1	0.000237401	0.00348384	0.73212	0.19919	7.7671	0.22116	0.000557265	0.0787963	0.040694	0.0787963
maker-scaffold_1318|ref0005225-exonerate_est2genome-gene-0.0-mRNA-1	0.00385343	0.0308771	0.730397	0.25274	5.36219	0.203928	0.00558728	0.0545017	0.122168	0.122168
maker-scaffold_5|ref0040991-exonerate_est2genome-gene-1.0-mRNA-1	5.31185e-07	2.06522e-05	0.730394	0.145651	8.1063	0.174903	0.00256986	0.0236587	0.0398584	0.0398584
maker-scaffold_435|ref0003331-exonerate_est2genome-gene-0.4-mRNA-1	3.76807e-06	0.000112667	0.729321	0.157733	6.97689	0.177675	0.00103022	0.0289545	0.0487289	0.0487289
maker-scaffold_816|ref0040411-exonerate_est2genome-gene-0.3-mRNA-1	4.77774e-07	1.8834e-05	0.728769	0.14474	7.63856	0.171261	0.000503667	0.0222658	0.0413956	0.0413956
maker-scaffold_11354|ref0017236-exonerate_est2genome-gene-0.0-mRNA-1	4.12961e-05	0.000841259	0.726054	0.177082	6.53205	0.204372	0.00198919	0.0607267	0.0586138	0.0607267
maker-scaffold_9753|ref0003802-exonerate_est2genome-gene-0.0-mRNA-3	0.000366962	0.00494943	0.725205	0.203551	6.85979	0.221292	0.00136485	0.0815011	0.0508151	0.0815011
maker-scaffold_1997|ref0021195-exonerate_est2genome-gene-0.2-mRNA-1	0.000383909	0.00511792	0.724876	0.204138	6.45758	0.221566	0.003071	0.0802739	0.0608679	0.0802739
maker-scaffold_7613|ref0043740-exonerate_est2genome-gene-0.1-mRNA-1	7.47609e-07	2.76789e-05	0.720158	0.145529	7.58469	0.183503	0.00060219	0.0406092	0.0417549	0.0417549
maker-scaffold_1565|ref0043379-exonerate_est2genome-gene-0.1-mRNA-1	0.00082587	0.00933478	0.720112	0.215346	7.65259	0.227658	0.000528704	0.0922191	0.0413084	0.0922191
maker-scaffold_146|ref0025649-exonerate_est2genome-gene-1.0-mRNA-1	3.69081e-06	0.000110746	0.720063	0.155586	7.05918	0.167211	0.000977357	0.0212713	0.0474366	0.0474366
maker-scaffold_1202|ref0020790-exonerate_est2genome-gene-0.3-mRNA-1	0.00036601	0.00494181	0.719626	0.201946	6.09121	0.19963	0.00771018	0.0525712	0.0738545	0.0738545
maker-scaffold_657|ref0032733-exonerate_est2genome-gene-0.1-mRNA-1	0.00130387	0.0133716	0.719065	0.223651	6.81774	0.233478	0.00127476	0.0987644	0.0516429	0.0987644
maker-scaffold_4018|ref0041943-exonerate_est2genome-gene-0.0-mRNA-1	0.000374593	0.00501786	0.718311	0.201922	7.23393	0.217316	0.00102094	0.0805242	0.0450936	0.0805242
maker-scaffold_2793|ref0011579-exonerate_est2genome-gene-0.2-mRNA-1	4.38528e-05	0.000879297	0.71753	0.175599	6.50626	0.171212	0.0022922	0.0258379	0.059378	0.059378
maker-scaffold_5704|ref0031246-exonerate_est2genome-gene-0.0-mRNA-1	9.30616e-05	0.00164423	0.716847	0.18343	6.32091	0.189195	0.00202578	0.0474117	0.0652676	0.0652676
maker-scaffold_3598|ref0021228-exonerate_est2genome-gene-0.2-mRNA-1	8.42604e-07	3.06134e-05	0.716733	0.145523	7.58604	0.181729	0.000608238	0.0401734	0.0417454	0.0417454
maker-scaffold_10810|ref0027959-exonerate_est2genome-gene-0.0-mRNA-1	0.000255989	0.00370966	0.716343	0.195926	6.08617	0.189314	0.0027072	0.0471101	0.0740667	0.0740667
maker-scaffold_8458|ref0014699-exonerate_est2genome-gene-0.0-mRNA-1	0.000615688	0.00741063	0.715457	0.208916	7.02616	0.221073	0.000909861	0.0863823	0.0479393	0.0863823
maker-scaffold_5759|ref0024249-exonerate_est2genome-gene-0.0-mRNA-1	0.000258142	0.00372815	0.714773	0.195612	7.72636	0.211567	0.00054553	0.0759823	0.0408929	0.0759823
maker-scaffold_9972|ref0015870-exonerate_est2genome-gene-0.1-mRNA-1	1.64225e-06	5.4896e-05	0.714569	0.149083	7.35346	0.177543	0.000695229	0.0362355	0.0437562	0.0437562
maker-scaffold_9345|ref0043701-exonerate_est2genome-gene-0.0-mRNA-2	0.000164432	0.00260393	0.713363	0.189312	7.06452	0.206834	0.0124852	0.0591925	0.0473572	0.0591925
maker-scaffold_10919|ref0030276-exonerate_est2genome-gene-0.0-mRNA-1	0.000704938	0.00826261	0.713314	0.210563	6.71268	0.221382	0.00158443	0.0870891	0.0539159	0.0870891
maker-scaffold_8817|ref0020087-exonerate_est2genome-gene-0.0-mRNA-2	0.000124863	0.00207604	0.71211	0.185621	6.96916	0.203952	0.0062838	0.0626262	0.0488574	0.0626262
maker-scaffold_4219|ref0035898-exonerate_est2genome-gene-0.1-mRNA-1	0.000619072	0.00744083	0.711105	0.207736	7.63123	0.218456	0.000617786	0.0856907	0.0414421	0.0856907
maker-scaffold_11622|ref0026464-exonerate_est2genome-gene-0.0-mRNA-1	0.000159814	0.00254754	0.711064	0.188346	6.2239	0.199082	0.00228238	0.0614423	0.0686663	0.0686663
maker-scaffold_5805|ref0008291-exonerate_est2genome-gene-0.2-mRNA-1	9.23007e-05	0.00163595	0.708407	0.181179	6.99924	0.199656	0.00107018	0.0645813	0.0483647	0.0645813
maker-scaffold_22983|ref0042741-exonerate_est2genome-gene-0.0-mRNA-1	2.45118e-05	0.000547917	0.708237	0.167858	9.48118	0.191617	8.56788e-05	0.0562673	0.0526385	0.0562673
maker-scaffold_1190|ref0033212-exonerate_est2genome-gene-0.3-mRNA-1	8.7653e-05	0.00156335	0.708211	0.180553	6.48496	0.199189	0.00191184	0.0632872	0.0600257	0.0632872
maker-scaffold_12564|ref0009441-exonerate_est2genome-gene-0.1-mRNA-1	8.46382e-07	3.07069e-05	0.70805	0.143785	8.58576	0.169964	0.000195159	0.0309844	0.0411533	0.0411533
maker-scaffold_286|ref0033865-exonerate_est2genome-gene-0.1-mRNA-1	0.000590909	0.00718619	0.707843	0.206023	5.92133	0.178486	0.00310792	0.0381125	0.0817827	0.0817827
maker-scaffold_9764|ref0021785-exonerate_est2genome-gene-0.0-mRNA-1	8.59717e-05	0.00154091	0.707161	0.180072	6.39539	0.148884	0.00202729	0.00497885	0.0628242	0.0628242
maker-scaffold_6087|ref0027108-exonerate_est2genome-gene-0.3-mRNA-1	0.000855181	0.00960432	0.706472	0.211881	8.28717	0.219561	0.000298303	0.0894888	0.0400024	0.0894888
maker-scaffold_8881|ref0022300-exonerate_est2genome-gene-0.0-mRNA-1	0.00013751	0.00224964	0.703973	0.184644	6.42316	0.200039	0.00207693	0.0661096	0.0619425	0.0661096
maker-scaffold_2534|ref0027259-exonerate_est2genome-gene-0.3-mRNA-1	3.14712e-05	0.000675082	0.703576	0.169025	6.64445	0.175108	0.00157502	0.0377116	0.0555641	0.0555641
maker-scaffold_6818|ref0032200-exonerate_est2genome-gene-0.1-mRNA-1	0.000453536	0.00585587	0.703045	0.200481	6.18778	0.210122	0.00306042	0.0773245	0.0700093	0.0773245
maker-scaffold_2534|ref0027259-exonerate_est2genome-gene-0.1-mRNA-1	2.72105e-06	8.50495e-05	0.702851	0.149835	7.31165	0.166397	0.000700159	0.0287629	0.0442011	0.0442011
maker-scaffold_9929|ref0023074-exonerate_est2genome-gene-0.1-mRNA-1	3.9992e-06	0.000118477	0.701765	0.15218	7.20281	0.16969	0.000842401	0.032971	0.045475	0.045475
maker-scaffold_6549|ref0029405-exonerate_est2genome-gene-0.2-mRNA-1	0.00106097	0.0114217	0.70142	0.21425	5.9437	0.187176	0.0111693	0.0432055	0.0806369	0.0806369
maker-scaffold_14916|ref0017971-exonerate_est2genome-gene-0.0-mRNA-1	3.49955e-05	0.000735828	0.700959	0.169385	6.64134	0.179474	0.00174003	0.043865	0.0556427	0.0556427
maker-scaffold_5178|ref0008530-exonerate_est2genome-gene-0.2-mRNA-1	0.00107017	0.0114828	0.700566	0.214149	6.83992	0.218843	0.00138658	0.0903329	0.0512007	0.0903329
maker-scaffold_7434|ref0026560-exonerate_est2genome-gene-0.0-mRNA-1	0.00138887	0.0140345	0.699793	0.218894	6.23662	0.222056	0.00212036	0.0937084	0.0682042	0.0937084
maker-scaffold_8222|ref0004589-exonerate_est2genome-gene-0.0-mRNA-1	3.52449e-05	0.000739245	0.699686	0.169144	9.67403	0.185857	7.28596e-05	0.0535736	0.0571466	0.0571466
maker-scaffold_6629|ref0027127-exonerate_est2genome-gene-0.1-mRNA-1	0.000223831	0.00331248	0.699655	0.189584	6.30703	0.199788	0.00614646	0.0637673	0.0657376	0.0657376
maker-scaffold_4667|ref0031869-exonerate_est2genome-gene-0.1-mRNA-1	2.8084e-05	0.000610642	0.699189	0.166932	8.08881	0.187447	0.000340039	0.0553925	0.0398662	0.0553925
maker-scaffold_8406|ref0021961-exonerate_est2genome-gene-0.2-mRNA-1	0.000774331	0.00893634	0.698672	0.207826	5.90945	0.182087	0.00397791	0.0457425	0.0824056	0.0824056
maker-scaffold_11200|ref0025209-exonerate_est2genome-gene-0.0-mRNA-1	0.000784442	0.00901631	0.698295	0.207936	7.58626	0.21344	0.000638423	0.085836	0.0417439	0.085836
maker-scaffold_611|ref0009435-exonerate_est2genome-gene-0.0-mRNA-1	0.000105776	0.00181794	0.698126	0.180071	6.95902	0.194838	0.00123476	0.0636165	0.0490278	0.0636165
maker-scaffold_3599|ref0021227-exonerate_est2genome-gene-0.0-mRNA-1	0.000117246	0.00198157	0.697533	0.181092	6.37588	0.172344	0.00213583	0.0367483	0.0634528	0.0634528
maker-scaffold_6466|ref0010232-exonerate_est2genome-gene-0.0-mRNA-1	0.000541143	0.00670318	0.69708	0.201496	6.85427	0.208436	0.00112472	0.0800768	0.0509212	0.0800768
maker-scaffold_15271|ref0040924-exonerate_est2genome-gene-0.1-mRNA-1	5.59792e-06	0.000158112	0.696965	0.153482	7.17311	0.164809	0.0012606	0.0290961	0.0458526	0.0458526
maker-scaffold_9035|ref0046445-exonerate_est2genome-gene-0.2-mRNA-1	8.52722e-06	0.000226785	0.696307	0.156421	7.02578	0.170029	0.000989634	0.0357634	0.0479452	0.0479452
maker-scaffold_908|ref0007599-exonerate_est2genome-gene-0.1-mRNA-1	7.13173e-06	0.000195376	0.695305	0.154866	9.22081	0.16851	0.000115436	0.0353306	0.0478515	0.0478515
maker-scaffold_4215|ref0043083-exonerate_est2genome-gene-0.2-mRNA-2	0.000508862	0.00637139	0.693153	0.199408	8.40989	0.205441	0.000230521	0.0792968	0.0403352	0.0792968
maker-scaffold_13511|ref0035062-exonerate_est2genome-gene-0.1-mRNA-1	1.03997e-05	0.000267466	0.69234	0.15704	7.00756	0.170924	0.00109126	0.0385414	0.0482317	0.0482317
maker-scaffold_2216|ref0046390-exonerate_est2genome-gene-0.1-mRNA-1	6.05873e-06	0.000169624	0.690586	0.152638	7.18378	0.161712	0.000881607	0.0288127	0.0457154	0.0457154
maker-scaffold_8319|ref0014506-exonerate_est2genome-gene-0.0-mRNA-1	1.99698e-05	0.000460516	0.688847	0.161503	6.86048	0.167201	0.00136463	0.0355332	0.0508018	0.0508018
maker-scaffold_2991|ref0021675-exonerate_est2genome-gene-0.2-mRNA-1	0.000138745	0.0022626	0.688181	0.180606	6.37858	0.159994	0.00187208	0.0269226	0.0633652	0.0633652
maker-scaffold_3166|ref0009849-exonerate_est2genome-gene-0.2-mRNA-1	2.33089e-06	7.43118e-05	0.687047	0.145487	7.60018	0.157686	0.000685501	0.0259364	0.0416476	0.0416476
maker-scaffold_2049|ref0038154-exonerate_est2genome-gene-0.4-mRNA-1	0.000218066	0.0032525	0.686441	0.18567	6.27607	0.170725	0.00214233	0.0399697	0.0668041	0.0668041
maker-scaffold_762|ref0012401-exonerate_est2genome-gene-0.1-mRNA-1	9.99804e-05	0.00173587	0.683459	0.175667	6.60612	0.186363	0.00356874	0.0581494	0.0565553	0.0581494
maker-scaffold_7273|ref0012131-exonerate_est2genome-gene-0.2-mRNA-1	0.000169167	0.00265677	0.680419	0.180909	6.37355	0.167313	0.00192812	0.0389468	0.0635283	0.0635283
maker-scaffold_9618|ref0024952-exonerate_est2genome-gene-0.0-mRNA-2	0.000352499	0.00478525	0.680261	0.190373	6.52129	0.194345	0.00224267	0.070241	0.0589294	0.070241
maker-scaffold_6152|ref0017539-exonerate_est2genome-gene-0.3-mRNA-1	4.71812e-05	0.000930212	0.679874	0.167079	7.64012	0.17992	0.000514215	0.0553167	0.0413858	0.0553167
maker-scaffold_14744|ref0039679-exonerate_est2genome-gene-0.0-mRNA-1	7.99431e-05	0.00145224	0.679349	0.172224	6.67936	0.182709	0.00152297	0.0577992	0.0547029	0.0577992
maker-scaffold_3457|ref0040428-exonerate_est2genome-gene-0.1-mRNA-1	0.000309255	0.00433893	0.678265	0.188019	7.47429	0.192043	0.000718817	0.0699838	0.0426157	0.0699838
maker-scaffold_2686|ref0044462-exonerate_est2genome-gene-0.2-mRNA-1	0.00028459	0.00405049	0.677391	0.186664	7.14925	0.190834	0.00176102	0.0679256	0.0461662	0.0679256
maker-scaffold_14156|ref0008341-exonerate_est2genome-gene-0.1-mRNA-1	8.72198e-05	0.00155671	0.675981	0.172284	6.56251	0.159104	0.00162004	0.0316849	0.0577435	0.0577435
maker-scaffold_3888|ref0016945-exonerate_est2genome-gene-0.0-mRNA-1	0.000106631	0.00183016	0.673957	0.173925	7.67144	0.181634	0.00112524	0.0593746	0.0411954	0.0593746
maker-scaffold_271|ref0017639-exonerate_est2genome-gene-0.1-mRNA-1	0.002595	0.0228383	0.673782	0.223696	5.68776	0.172588	0.00392748	0.0460985	0.0961525	0.0961525
maker-scaffold_14867|ref0046117-exonerate_est2genome-gene-0.1-mRNA-1	0.000697163	0.00819407	0.672826	0.198433	7.57372	0.196843	0.000579481	0.0781721	0.0418329	0.0781721
maker-scaffold_2642|ref0017744-exonerate_est2genome-gene-0.0-mRNA-3	1.12169e-05	0.000284663	0.672565	0.153124	7.63213	0.168944	0.00545782	0.0408627	0.0414364	0.0414364
maker-scaffold_575|ref0000903-exonerate_est2genome-gene-0.1-mRNA-1	0.00426305	0.03322	0.672213	0.235203	5.54849	0.172369	0.00424052	0.0462333	0.1064	0.1064
maker-scaffold_411|ref0039279-exonerate_est2genome-gene-0.0-mRNA-2	0.000580464	0.00708699	0.671425	0.195149	8.34934	0.194088	0.00352924	0.0726367	0.0401469	0.0726367
maker-scaffold_8349|ref0007364-exonerate_est2genome-gene-0.2-mRNA-1	9.02572e-05	0.00160307	0.67048	0.171242	8.46847	0.17871	0.000262077	0.0583856	0.0405625	0.0583856
maker-scaffold_7391|ref0003708-exonerate_est2genome-gene-0.3-mRNA-1	0.000629179	0.00753037	0.670367	0.196087	6.07572	0.185715	0.0023898	0.0644805	0.0745107	0.0745107
maker-scaffold_2272|ref0020582-exonerate_est2genome-gene-0.6-mRNA-1	0.000624687	0.00749066	0.669267	0.195654	6.08259	0.18552	0.00234284	0.0647913	0.0742182	0.0742182
maker-scaffold_13920|ref0023094-exonerate_est2genome-gene-0.0-mRNA-1	3.78125e-06	0.000112928	0.667853	0.144461	7.65904	0.158858	0.000468943	0.0361897	0.0412692	0.0412692
maker-scaffold_2945|ref0012771-exonerate_est2genome-gene-0.0-mRNA-1	0.000850133	0.00957291	0.666195	0.199703	6.142	0.195172	0.0027011	0.0770611	0.0717826	0.0770611
maker-scaffold_546|ref0031509-exonerate_est2genome-gene-0.5-mRNA-1	1.0584e-05	0.00027103	0.665499	0.151082	7.24775	0.137367	0.000722876	0.0119095	0.0449287	0.0449287
maker-scaffold_169|ref0012857-exonerate_est2genome-gene-0.0-mRNA-1	0.000200661	0.00305157	0.665359	0.178947	8.0452	0.181382	0.000362978	0.0636814	0.0399022	0.0636814
maker-scaffold_3448|ref0010058-exonerate_est2genome-gene-0.1-mRNA-1	0.00013794	0.00225458	0.665086	0.174479	6.8723	0.178571	0.00142348	0.0594626	0.0505771	0.0594626
maker-scaffold_5754|ref0024259-exonerate_est2genome-gene-0.0-mRNA-1	0.000465513	0.00596329	0.664812	0.189954	6.2587	0.188134	0.00301663	0.0691485	0.0674147	0.0691485
maker-scaffold_10377|ref0028626-exonerate_est2genome-gene-0.1-mRNA-1	0.000555326	0.00683571	0.663805	0.192265	7.50857	0.189267	0.00076123	0.0731707	0.0423303	0.0731707
maker-scaffold_1874|ref0029552-exonerate_est2genome-gene-0.0-mRNA-1	1.89539e-05	0.000440675	0.663126	0.155049	7.34724	0.166851	0.000813032	0.0472676	0.0438208	0.0472676
maker-scaffold_5306|ref0047899-exonerate_est2genome-gene-0.1-mRNA-1	0.00018272	0.00282269	0.662122	0.176954	6.68017	0.178937	0.00136358	0.0612616	0.0546833	0.0612616
maker-scaffold_11053|ref0036545-exonerate_est2genome-gene-0.0-mRNA-6	6.26394e-05	0.00118392	0.661865	0.165357	8.05474	0.172035	0.00114908	0.0535369	0.0398923	0.0535369
maker-scaffold_5112|ref0019449-exonerate_est2genome-gene-0.1-mRNA-1	3.11061e-06	9.51273e-05	0.661321	0.141812	8.11261	0.136408	0.000364545	0.012996	0.0398566	0.0398566
maker-scaffold_24|ref0012210-exonerate_est2genome-gene-1.3-mRNA-1	9.17639e-05	0.0016287	0.659997	0.168737	7.49776	0.173265	0.000589798	0.0563545	0.0424185	0.0563545
maker-scaffold_13957|ref0031583-exonerate_est2genome-gene-0.1-mRNA-1	0.00090941	0.010089	0.658581	0.198538	6.23303	0.191495	0.0022784	0.0765565	0.0683344	0.0765565
maker-scaffold_1884|ref0036816-exonerate_est2genome-gene-0.0-mRNA-1	0.000302723	0.00426336	0.658381	0.182228	7.46316	0.180773	0.000660409	0.0657533	0.0427119	0.0657533
maker-scaffold_3274|ref0005057-exonerate_est2genome-gene-0.2-mRNA-1	0.000275239	0.00392772	0.656633	0.180515	6.37695	0.138026	0.00175328	0.0155545	0.0634181	0.0634181
maker-scaffold_301|ref0020771-exonerate_est2genome-gene-0.0-mRNA-1	0.00121511	0.0126444	0.655775	0.202693	7.63138	0.193299	0.000505204	0.0816638	0.0414412	0.0816638
maker-scaffold_3441|ref0010064-exonerate_est2genome-gene-0.0-mRNA-1	0.00013947	0.00227295	0.654416	0.171803	7.78649	0.17296	0.000448702	0.0585839	0.0406069	0.0585839
maker-scaffold_457|ref0014072-exonerate_est2genome-gene-0.0-mRNA-1	0.000759666	0.00880294	0.653288	0.194022	6.4162	0.186472	0.00193988	0.0733489	0.0621622	0.0733489
maker-scaffold_1286|ref0022524-exonerate_est2genome-gene-0.0-mRNA-1	0.0005529	0.00681902	0.653233	0.189139	6.20327	0.151214	0.0021193	0.0320592	0.0694276	0.0694276
maker-scaffold_1610|ref0046847-exonerate_est2genome-gene-0.0-mRNA-3	0.000118877	0.00200261	0.650618	0.169061	6.65222	0.140144	0.00179387	0.0206061	0.0553692	0.0553692
maker-scaffold_3171|ref0027781-exonerate_est2genome-gene-0.4-mRNA-1	1.33303e-05	0.000328175	0.650612	0.149408	7.33018	0.143675	0.000644625	0.0258778	0.0440006	0.0440006
maker-scaffold_275|ref0017643-exonerate_est2genome-gene-0.7-mRNA-1	0.000670099	0.00792713	0.650166	0.191139	6.20527	0.180814	0.00371527	0.0663296	0.0693532	0.0693532
maker-scaffold_18147|ref0022116-exonerate_est2genome-gene-0.1-mRNA-1	7.87248e-06	0.000212062	0.650076	0.145476	8.73451	0.153188	0.00015394	0.0376997	0.0421724	0.0421724
maker-scaffold_768|ref0012398-exonerate_est2genome-gene-0.0-mRNA-1	0.00011352	0.00193391	0.649731	0.168337	6.65794	0.147646	0.00144767	0.0300886	0.0552268	0.0552268
maker-scaffold_11670|ref0021020-exonerate_est2genome-gene-0.0-mRNA-5	0.000188316	0.00289511	0.648767	0.173737	7.08796	0.172002	0.00302296	0.057346	0.0470152	0.057346
maker-scaffold_2946|ref0012770-exonerate_est2genome-gene-0.0-mRNA-1	1.87552e-05	0.000438238	0.648661	0.151584	7.3047	0.150995	0.00167792	0.0342288	0.0442776	0.0442776
maker-scaffold_18054|ref0035987-exonerate_est2genome-gene-0.0-mRNA-1	0.000674616	0.00797316	0.648518	0.190758	8.34154	0.182545	0.000257856	0.0725193	0.0401261	0.0725193
maker-scaffold_3558|ref0042785-exonerate_est2genome-gene-0.1-mRNA-1	0.00108309	0.0115728	0.64727	0.198063	8.31201	0.186952	0.000262628	0.0781952	0.0400542	0.0781952
maker-scaffold_1634|ref0011036-exonerate_est2genome-gene-0.4-mRNA-1	0.000958834	0.0105183	0.645874	0.195581	7.24913	0.184761	0.000891093	0.0756127	0.0449124	0.0756127
maker-scaffold_14128|ref0028122-exonerate_est2genome-gene-0.0-mRNA-1	0.00101412	0.0110017	0.645496	0.196403	6.07955	0.159406	0.00280116	0.0442841	0.0743474	0.0743474
maker-scaffold_13731|ref0017830-exonerate_est2genome-gene-0.1-mRNA-2	0.00142111	0.0142871	0.643087	0.201574	6.06144	0.168328	0.0061381	0.0523916	0.0751259	0.0751259
maker-scaffold_4662|ref0031864-exonerate_est2genome-gene-0.1-mRNA-1	2.3496e-05	0.000528951	0.643023	0.152059	7.2202	0.155642	0.000983567	0.0427724	0.0452601	0.0452601
maker-scaffold_865|ref0011601-exonerate_est2genome-gene-0.3-mRNA-2	0.000406144	0.00532706	0.642792	0.181782	6.68602	0.1747	0.00151052	0.0645789	0.0545428	0.0645789
maker-scaffold_101|ref0001927-exonerate_est2genome-gene-1.5-mRNA-1	0.000228262	0.00336716	0.642601	0.17436	6.51944	0.150436	0.00181843	0.0360448	0.0589842	0.0589842
maker-scaffold_955|ref0012937-exonerate_est2genome-gene-0.4-mRNA-1	0.00136295	0.0138439	0.641897	0.200443	7.29596	0.186599	0.00090395	0.0794511	0.0443747	0.0794511
maker-scaffold_15466|ref0026265-exonerate_est2genome-gene-0.1-mRNA-1	1.93175e-05	0.000447693	0.639285	0.149623	7.33934	0.148775	0.000870603	0.0364715	0.0439036	0.0439036
maker-scaffold_1070|ref0045094-exonerate_est2genome-gene-0.0-mRNA-1	0.000195797	0.00298808	0.638396	0.17141	6.64403	0.160533	0.00318803	0.0482505	0.0555748	0.0555748
maker-scaffold_596|ref0035137-exonerate_est2genome-gene-0.5-mRNA-1	8.85196e-05	0.00157636	0.637641	0.16266	6.81432	0.126147	0.00120441	0.0104384	0.0517124	0.0517124
maker-scaffold_1368|ref0046522-exonerate_est2genome-gene-0.2-mRNA-1	7.28843e-06	0.000199067	0.636649	0.141948	8.06002	0.146145	0.00041116	0.0349838	0.0398873	0.0398873
maker-scaffold_14727|ref0017259-exonerate_est2genome-gene-0.1-mRNA-1	7.12088e-06	0.000195288	0.636604	0.141781	8.20807	0.14956	0.000314845	0.0390835	0.039889	0.039889
maker-scaffold_1879|ref0029557-exonerate_est2genome-gene-0.0-mRNA-1	0.000370469	0.00497306	0.632035	0.177524	7.28491	0.16816	0.000855899	0.0621739	0.0444989	0.0621739
maker-scaffold_10807|ref0045873-exonerate_est2genome-gene-0.1-mRNA-1	0.000564805	0.00692898	0.631707	0.183211	7.58032	0.171558	0.000625976	0.0665066	0.0417858	0.0665066
maker-scaffold_10338|ref0003450-exonerate_est2genome-gene-0.2-mRNA-1	9.0125e-06	0.000237463	0.631014	0.142133	7.96837	0.139017	0.00038021	0.0290795	0.0400234	0.0400234
maker-scaffold_11121|ref0041259-exonerate_est2genome-gene-0.1-mRNA-1	1.64964e-05	0.000392482	0.630024	0.146255	7.58268	0.150078	0.000548518	0.0422327	0.0417691	0.0422327
maker-scaffold_1506|ref0005846-exonerate_est2genome-gene-0.0-mRNA-1	0.000553743	0.00682611	0.629381	0.182254	7.5406	0.17012	0.000618377	0.0658148	0.0420784	0.0658148
maker-scaffold_8578|ref0025062-exonerate_est2genome-gene-0.0-mRNA-1	0.00169887	0.0163817	0.629111	0.200458	6.0077	0.138858	0.00282688	0.0272466	0.0775396	0.0775396
maker-scaffold_16477|ref0003016-exonerate_est2genome-gene-0.0-mRNA-1	3.97009e-05	0.00081462	0.628895	0.153045	9.14632	0.140526	0.000120753	0.0319898	0.0467249	0.0467249
maker-scaffold_4192|ref0041307-exonerate_est2genome-gene-0.2-mRNA-1	0.000901193	0.0100327	0.628477	0.189318	7.29982	0.174295	0.00082069	0.0708622	0.0443316	0.0708622
maker-scaffold_10655|ref0041270-exonerate_est2genome-gene-0.0-mRNA-1	0.000928117	0.0102475	0.627727	0.189562	7.50467	0.174184	0.000837912	0.0710298	0.0423619	0.0710298
maker-scaffold_4768|ref0018129-exonerate_est2genome-gene-0.1-mRNA-2	1.23114e-05	0.000307243	0.627701	0.143573	7.77371	0.138287	0.000562727	0.0294353	0.0406637	0.0406637
maker-scaffold_9207|ref0005504-exonerate_est2genome-gene-0.2-mRNA-1	1.60959e-05	0.000385832	0.626947	0.145358	7.64849	0.133615	0.000924101	0.0239395	0.0413336	0.0413336
maker-scaffold_19|ref0042668-exonerate_est2genome-gene-0.1-mRNA-1	0.00142115	0.0142871	0.626191	0.196278	6.49725	0.178076	0.00161684	0.0754335	0.0596506	0.0754335
maker-scaffold_4200|ref0005461-exonerate_est2genome-gene-0.0-mRNA-1	0.000602565	0.0072843	0.625697	0.182395	6.34317	0.143146	0.00201142	0.034493	0.0645241	0.0645241
maker-scaffold_1382|ref0037371-exonerate_est2genome-gene-0.2-mRNA-1	0.000986385	0.0107466	0.623564	0.189281	6.21891	0.167726	0.00280551	0.0632641	0.0688491	0.0688491
maker-scaffold_1460|ref0008577-exonerate_est2genome-gene-0.1-mRNA-1	0.000215235	0.00321442	0.623416	0.168471	6.66449	0.149936	0.00170017	0.0436762	0.055065	0.055065
maker-scaffold_427|ref0033817-exonerate_est2genome-gene-0.2-mRNA-1	2.22201e-05	0.000506004	0.623217	0.146939	7.47892	0.132825	0.000606058	0.0248896	0.0425762	0.0425762
maker-scaffold_15840|ref0044621-exonerate_est2genome-gene-0.0-mRNA-1	1.73153e-05	0.000408914	0.623141	0.145019	7.62276	0.144493	0.000564003	0.0385762	0.0414969	0.0414969
maker-scaffold_16525|ref0036010-exonerate_est2genome-gene-0.0-mRNA-1	0.000101746	0.00176173	0.621079	0.159809	7.0769	0.153992	0.00100759	0.0500701	0.0471753	0.0500701
maker-scaffold_11915|ref0002001-exonerate_est2genome-gene-0.1-mRNA-1	0.00010648	0.00182881	0.620814	0.160196	6.90115	0.139547	0.0012831	0.0330524	0.0500426	0.0500426
maker-scaffold_6804|ref0021479-exonerate_est2genome-gene-0.0-mRNA-1	0.000613741	0.00739741	0.620014	0.181001	6.37763	0.144347	0.00212694	0.0381383	0.063396	0.063396
maker-scaffold_4261|ref0005558-exonerate_est2genome-gene-0.4-mRNA-1	2.84242e-05	0.000616987	0.612527	0.146337	7.52046	0.133545	0.000593793	0.0301451	0.0422351	0.0422351
maker-scaffold_8316|ref0014503-exonerate_est2genome-gene-0.5-mRNA-1	1.59066e-05	0.000382735	0.611617	0.141718	8.12094	0.12707	0.000312907	0.0232433	0.0398548	0.0398548
maker-scaffold_473|ref0026818-exonerate_est2genome-gene-0.1-mRNA-1	0.000873775	0.0097744	0.611087	0.183603	6.31397	0.163677	0.00191848	0.0645616	0.0655019	0.0655019
maker-scaffold_9150|ref0036298-exonerate_est2genome-gene-0.0-mRNA-1	0.00241051	0.0216175	0.608127	0.200414	6.01338	0.140689	0.00305454	0.0378097	0.077277	0.077277
maker-scaffold_6890|ref0036061-exonerate_est2genome-gene-0.0-mRNA-1	5.58753e-05	0.00107312	0.607703	0.15081	7.26631	0.133443	0.000775896	0.0318064	0.0447116	0.0447116
maker-scaffold_2971|ref0038822-exonerate_est2genome-gene-0.2-mRNA-1	0.00522313	0.0387932	0.607601	0.217549	5.76675	0.118068	0.00388383	0.0108024	0.0907711	0.0907711
maker-scaffold_15784|ref0025125-exonerate_est2genome-gene-0.1-mRNA-1	0.00185931	0.0176355	0.607211	0.19513	6.09546	0.116679	0.00247439	0.010749	0.0736769	0.0736769
maker-scaffold_5976|ref0028608-exonerate_est2genome-gene-0.0-mRNA-1	0.00350432	0.0287019	0.604572	0.207071	5.90476	0.146517	0.0031022	0.0459985	0.0826542	0.0826542
maker-scaffold_6596|ref0038318-exonerate_est2genome-gene-0.0-mRNA-1	0.000778176	0.00896448	0.604525	0.179894	7.59569	0.159892	0.00057391	0.06415	0.0416783	0.06415
maker-scaffold_3107|ref0045699-exonerate_est2genome-gene-0.0-mRNA-1	0.000208071	0.00312464	0.603771	0.162785	6.81033	0.147324	0.0012042	0.0491608	0.0517936	0.0517936
maker-scaffold_1915|ref0019466-exonerate_est2genome-gene-0.5-mRNA-1	4.15174e-05	0.000844473	0.603276	0.147181	7.45464	0.127937	0.000537676	0.0274086	0.0427868	0.0427868
maker-scaffold_412|ref0039280-exonerate_est2genome-gene-0.4-mRNA-1	0.000374156	0.00501464	0.602621	0.169386	7.04183	0.152944	0.000930681	0.0564528	0.0476982	0.0564528
maker-scaffold_670|ref0020302-exonerate_est2genome-gene-0.1-mRNA-1	0.00135805	0.0138051	0.601479	0.187761	8.59107	0.163801	0.000218696	0.07029	0.0411844	0.07029
maker-scaffold_12605|ref0011726-exonerate_est2genome-gene-0.0-mRNA-1	0.000352598	0.00478525	0.601474	0.168327	6.65449	0.146753	0.00135577	0.0492655	0.0553125	0.0553125
maker-scaffold_8934|ref0030185-exonerate_est2genome-gene-0.0-mRNA-3	0.0013803	0.0139645	0.601289	0.187977	6.41989	0.14782	0.00862505	0.0433153	0.0620456	0.0620456
maker-scaffold_3458|ref0040425-exonerate_est2genome-gene-0.1-mRNA-1	0.000921777	0.0102128	0.597999	0.18048	6.93532	0.158012	0.00112052	0.0640259	0.0494345	0.0640259
maker-scaffold_3021|ref0043250-exonerate_est2genome-gene-0.0-mRNA-1	0.000998217	0.0108523	0.596623	0.181288	6.75798	0.158043	0.00121221	0.0645183	0.0528985	0.0645183
maker-scaffold_15934|ref0047672-exonerate_est2genome-gene-0.0-mRNA-2	0.00132891	0.0135684	0.595755	0.185613	6.9097	0.160468	0.00145178	0.0674525	0.049888	0.0674525
maker-scaffold_5965|ref0002871-exonerate_est2genome-gene-0.2-mRNA-1	4.44685e-05	0.000886763	0.59568	0.145895	7.56588	0.136133	0.000680779	0.0398626	0.0418897	0.0418897
maker-scaffold_7671|ref0006091-exonerate_est2genome-gene-0.0-mRNA-1	3.04998e-05	0.000657008	0.593243	0.142275	8.37408	0.126498	0.000266027	0.0300022	0.0402182	0.0402182
maker-scaffold_10018|ref0043405-exonerate_est2genome-gene-0.1-mRNA-1	8.66174e-05	0.00154921	0.592112	0.150845	7.2626	0.11566	0.000753501	0.0173174	0.0447547	0.0447547
maker-scaffold_4513|ref0047321-exonerate_est2genome-gene-0.3-mRNA-1	0.000294402	0.00417768	0.590702	0.163169	8.37345	0.145335	0.000253405	0.052995	0.0402163	0.052995
maker-scaffold_280|ref0013265-exonerate_est2genome-gene-0.0-mRNA-1	7.43314e-05	0.00136579	0.590563	0.149058	8.32618	0.137735	0.000333284	0.044103	0.0400874	0.044103
maker-scaffold_6543|ref0029409-exonerate_est2genome-gene-0.0-mRNA-3	3.16758e-05	0.000678113	0.59021	0.141841	8.10802	0.114496	0.000379805	0.0170827	0.0398579	0.0398579
maker-scaffold_15934|ref0047672-exonerate_est2genome-gene-0.0-mRNA-3	6.54546e-05	0.001226	0.58914	0.147572	7.44932	0.115047	0.000720653	0.0178052	0.0428341	0.0428341
maker-scaffold_14775|ref0011836-exonerate_est2genome-gene-0.0-mRNA-1	0.000932777	0.01029	0.588547	0.177806	6.44314	0.12791	0.00191338	0.0318528	0.0613163	0.0613163
maker-scaffold_8001|ref0017582-exonerate_est2genome-gene-0.0-mRNA-2	9.25628e-05	0.00163945	0.587381	0.150252	7.30754	0.122354	0.000905192	0.0268352	0.0442462	0.0442462
maker-scaffold_11758|ref0011242-exonerate_est2genome-gene-0.1-mRNA-1	0.0012494	0.0129221	0.587269	0.181966	6.48257	0.115834	0.00612456	0.0140539	0.0600986	0.0600986
maker-scaffold_15324|ref0006413-exonerate_est2genome-gene-0.0-mRNA-1	0.00103626	0.0111943	0.586773	0.178867	9.90853	0.107938	4.99506e-05	0.0111099	0.063937	0.063937
maker-scaffold_13885|ref0037689-exonerate_est2genome-gene-0.0-mRNA-1	4.71945e-05	0.000930212	0.586421	0.144115	7.74984	0.13341	0.000762901	0.0402525	0.0407756	0.0407756
maker-scaffold_161|ref0012851-exonerate_est2genome-gene-1.1-mRNA-1	0.000350281	0.00476985	0.586371	0.164022	9.53123	0.135519	8.25457e-05	0.043413	0.0537237	0.0537237
maker-scaffold_4587|ref0024320-exonerate_est2genome-gene-0.1-mRNA-1	0.00113576	0.0119849	0.586028	0.180065	6.40095	0.103391	0.00220006	0.00394635	0.0626465	0.0626465
maker-scaffold_55|ref0019423-exonerate_est2genome-gene-1.0-mRNA-2	0.00102755	0.0111211	0.584375	0.178007	7.36807	0.15189	0.00227333	0.0610998	0.043607	0.0610998
maker-scaffold_13202|ref0000771-exonerate_est2genome-gene-0.0-mRNA-1	0.000146097	0.00236585	0.583499	0.153649	7.13803	0.104539	0.000899085	0.00757299	0.0463169	0.0463169
maker-scaffold_1481|ref0044476-exonerate_est2genome-gene-0.2-mRNA-1	8.09368e-05	0.00146612	0.582491	0.14778	7.42926	0.112164	0.000661809	0.017098	0.043016	0.043016
maker-scaffold_1950|ref0042704-exonerate_est2genome-gene-0.0-mRNA-1	0.0011039	0.011743	0.581608	0.178265	6.4259	0.113273	0.00170008	0.0176952	0.0618564	0.0618564
maker-scaffold_1224|ref0033230-exonerate_est2genome-gene-0.0-mRNA-1	0.00290585	0.024929	0.581054	0.195147	6.09782	0.111687	0.0025859	0.0151748	0.0735784	0.0735784
maker-scaffold_5870|ref0040213-exonerate_est2genome-gene-0.0-mRNA-1	0.000263857	0.00379992	0.57955	0.15885	6.93356	0.135193	0.00100127	0.0447644	0.0494651	0.0494651
maker-scaffold_10268|ref0020815-exonerate_est2genome-gene-0.0-mRNA-1	0.000252631	0.00366725	0.579233	0.158279	6.95759	0.124127	0.00105244	0.0319255	0.0490519	0.0490519
maker-scaffold_173|ref0043342-exonerate_est2genome-gene-1.4-mRNA-1	0.00168916	0.0163046	0.578546	0.184247	6.30444	0.133619	0.00206809	0.0422494	0.0658259	0.0658259
maker-scaffold_5039|ref0032350-exonerate_est2genome-gene-0.0-mRNA-1	0.00078057	0.00898369	0.578378	0.172157	6.56375	0.118521	0.00156723	0.0252007	0.0577089	0.0577089
maker-scaffold_13429|ref0032027-exonerate_est2genome-gene-0.2-mRNA-1	6.09688e-05	0.00115959	0.578265	0.144241	8.6257	0.117154	0.00021394	0.0250023	0.0413968	0.0413968
maker-scaffold_5149|ref0026633-exonerate_est2genome-gene-0.3-mRNA-1	0.000121747	0.00203813	0.577078	0.15018	7.34868	0.113612	0.0013021	0.020239	0.0438058	0.0438058
maker-scaffold_1734|ref0036757-exonerate_est2genome-gene-0.4-mRNA-1	0.00109	0.0116369	0.576382	0.176468	7.31086	0.148304	0.00078736	0.0614949	0.0442097	0.0614949
maker-scaffold_26582|ref0038430-exonerate_est2genome-gene-0.0-mRNA-1	0.000549418	0.0067892	0.574551	0.166275	7.38997	0.141712	0.000652166	0.0546425	0.0433892	0.0546425
maker-scaffold_6654|ref0034202-exonerate_est2genome-gene-0.0-mRNA-1	6.87388e-05	0.0012797	0.570346	0.143281	8.52917	0.105789	0.000213641	0.0147754	0.0408454	0.0408454
maker-scaffold_11261|ref0012449-exonerate_est2genome-gene-0.0-mRNA-1	0.00081268	0.00923681	0.57034	0.17033	7.77227	0.142675	0.000493641	0.057531	0.0406703	0.057531
maker-scaffold_10200|ref0005403-exonerate_est2genome-gene-0.2-mRNA-1	0.000404502	0.00532344	0.569922	0.161125	6.86532	0.1329	0.00121347	0.0455659	0.0507094	0.0507094
maker-scaffold_1228|ref0033226-exonerate_est2genome-gene-0.3-mRNA-1	0.00138966	0.0140352	0.569272	0.178076	7.04577	0.146954	0.0009852	0.062437	0.0476383	0.062437
maker-scaffold_441|ref0044603-exonerate_est2genome-gene-0.4-mRNA-1	0.00112022	0.0118651	0.568301	0.174408	6.51054	0.108046	0.0015874	0.0168106	0.0592492	0.0592492
maker-scaffold_12260|ref0028707-exonerate_est2genome-gene-0.0-mRNA-1	0.000933412	0.0102925	0.56812	0.171644	6.92423	0.142723	0.00101412	0.0579095	0.049629	0.0579095
maker-scaffold_6609|ref0039591-exonerate_est2genome-gene-0.1-mRNA-1	0.000466105	0.00596788	0.567638	0.162205	6.82736	0.113787	0.00117125	0.0241761	0.0514495	0.0514495
maker-scaffold_2713|ref0010037-exonerate_est2genome-gene-0.3-mRNA-1	0.000741665	0.00862177	0.566757	0.167993	6.66942	0.117779	0.00149888	0.0288384	0.0549443	0.0549443
maker-scaffold_3464|ref0022623-exonerate_est2genome-gene-0.0-mRNA-1	7.74783e-05	0.0014125	0.566173	0.14326	8.38137	0.124699	0.000806135	0.0378256	0.0402407	0.0402407
maker-scaffold_16481|ref0035344-exonerate_est2genome-gene-0.0-mRNA-1	7.33899e-05	0.00135246	0.565358	0.142586	8.03615	0.116697	0.000749109	0.0288545	0.0399126	0.0399126
maker-scaffold_10607|ref0035959-exonerate_est2genome-gene-0.0-mRNA-1	0.000158827	0.00253417	0.564578	0.149484	7.33551	0.103687	0.000746989	0.0139719	0.043944	0.043944
maker-scaffold_967|ref0018435-exonerate_est2genome-gene-0.1-mRNA-1	0.000952436	0.0104571	0.56419	0.170749	6.59468	0.128366	0.00144985	0.0422075	0.0568604	0.0568604
maker-scaffold_10114|ref0038947-exonerate_est2genome-gene-0.0-mRNA-1	0.000503742	0.00631659	0.56376	0.162058	6.83784	0.123509	0.00128396	0.0368682	0.0512416	0.0512416
maker-scaffold_6490|ref0037255-exonerate_est2genome-gene-0.1-mRNA-1	8.3056e-05	0.001496	0.562983	0.143056	8.50182	0.108964	0.000218106	0.0212565	0.0407118	0.0407118
maker-scaffold_12086|ref0039869-exonerate_est2genome-gene-0.0-mRNA-1	0.000967391	0.010594	0.562607	0.170495	7.44691	0.140268	0.0101381	0.0479992	0.0428557	0.0479992
maker-scaffold_1707|ref0031286-exonerate_est2genome-gene-0.1-mRNA-1	0.00301189	0.0256488	0.562586	0.189645	6.20353	0.131135	0.00251238	0.0449769	0.0694181	0.0694181
maker-scaffold_9712|ref0027218-exonerate_est2genome-gene-0.0-mRNA-1	0.00531777	0.0392902	0.562534	0.201833	5.98475	0.102308	0.0028523	0.0110255	0.0786207	0.0786207
maker-scaffold_439|ref0003337-exonerate_est2genome-gene-0.1-mRNA-1	0.000445573	0.00577457	0.562491	0.160185	6.89186	0.109916	0.00110584	0.0216647	0.0502126	0.0502126
maker-scaffold_8963|ref0024900-exonerate_est2genome-gene-0.0-mRNA-1	0.000424655	0.00553724	0.562392	0.159577	6.91069	0.117615	0.00105944	0.0307292	0.0498703	0.0498703
maker-scaffold_11220|ref0037624-exonerate_est2genome-gene-0.0-mRNA-1	0.000174017	0.00271456	0.562293	0.149784	7.72073	0.128796	0.000525504	0.044345	0.040922	0.044345
maker-scaffold_8588|ref0008716-exonerate_est2genome-gene-0.0-mRNA-1	0.000536619	0.00666009	0.561917	0.16232	6.8238	0.118367	0.0011748	0.0316701	0.051521	0.051521
maker-scaffold_358|ref0027899-exonerate_est2genome-gene-0.0-mRNA-2	0.000153988	0.00247321	0.561771	0.148438	7.39648	0.10506	0.000741926	0.016632	0.0433258	0.0433258
maker-scaffold_2900|ref0037928-exonerate_est2genome-gene-0.0-mRNA-1	0.000100525	0.00174414	0.560213	0.144039	7.7287	0.12486	0.000613445	0.0404438	0.0408809	0.0408809
maker-scaffold_39|ref0030225-exonerate_est2genome-gene-0.0-mRNA-2	0.0011806	0.0123762	0.559674	0.172551	6.79919	0.139771	0.00752539	0.0511287	0.0520225	0.0520225
maker-scaffold_1535|ref0036355-exonerate_est2genome-gene-0.4-mRNA-1	0.00417152	0.0326866	0.558851	0.195069	6.14745	0.108341	0.00453667	0.0177563	0.071567	0.071567
maker-scaffold_2373|ref0043191-exonerate_est2genome-gene-0.0-mRNA-1	0.00139903	0.0141037	0.555921	0.174005	6.51909	0.125678	0.00156119	0.0420471	0.0589945	0.0589945
maker-scaffold_11888|ref0033237-exonerate_est2genome-gene-0.0-mRNA-1	0.000211134	0.00316578	0.555876	0.150022	7.3025	0.123622	0.000711038	0.0405153	0.0443019	0.0443019
maker-scaffold_4553|ref0032911-exonerate_est2genome-gene-0.0-mRNA-2	0.0018746	0.0177475	0.554371	0.178288	6.46538	0.135112	0.00294652	0.0522413	0.0606267	0.0606267
maker-scaffold_1397|ref0006781-exonerate_est2genome-gene-0.1-mRNA-1	9.39143e-05	0.00165649	0.55397	0.141833	8.25187	0.108883	0.000291051	0.0244444	0.039942	0.039942
maker-scaffold_6061|ref0028092-exonerate_est2genome-gene-0.0-mRNA-1	0.000463618	0.00594499	0.55344	0.158083	7.8533	0.130354	0.00050557	0.049475	0.0403437	0.049475
maker-scaffold_621|ref0027437-exonerate_est2genome-gene-0.0-mRNA-4	0.000845596	0.00953023	0.551099	0.165127	6.84359	0.0983045	0.00340515	0.0100466	0.0511288	0.0511288
maker-scaffold_523|ref0042158-exonerate_est2genome-gene-0.1-mRNA-1	0.000181647	0.00280952	0.550837	0.147154	7.47816	0.113232	0.000726052	0.0302376	0.0425826	0.0425826
maker-scaffold_2439|ref0006142-exonerate_est2genome-gene-0.1-mRNA-1	0.000438106	0.00569516	0.549621	0.15632	7.02495	0.0951133	0.000913936	0.00935699	0.0479581	0.0479581
maker-scaffold_1850|ref0042051-exonerate_est2genome-gene-0.1-mRNA-1	0.00139623	0.014081	0.549607	0.171998	6.56289	0.125485	0.00143358	0.0442767	0.0577329	0.0577329
maker-scaffold_7229|ref0005141-exonerate_est2genome-gene-0.1-mRNA-1	0.000336322	0.00463921	0.548459	0.152962	7.50866	0.126055	0.000627613	0.0461672	0.0423295	0.0461672
maker-scaffold_6113|ref0040878-exonerate_est2genome-gene-0.1-mRNA-1	0.000249653	0.00363644	0.548335	0.149711	7.322	0.120089	0.00073848	0.0391415	0.0440885	0.0440885
maker-scaffold_3540|ref0025045-exonerate_est2genome-gene-0.2-mRNA-1	0.00042212	0.00550982	0.548133	0.155461	7.06172	0.101698	0.000937512	0.0175598	0.0473988	0.0473988
maker-scaffold_457|ref0014072-exonerate_est2genome-gene-0.6-mRNA-1	0.000803037	0.00915987	0.546411	0.163023	6.80119	0.0973316	0.00117173	0.0128603	0.0519811	0.0519811
maker-scaffold_55|ref0019423-exonerate_est2genome-gene-0.0-mRNA-1	0.000150004	0.00241683	0.545356	0.143853	7.72689	0.108356	0.000497229	0.0267799	0.0408902	0.0408902
maker-scaffold_4672|ref0001297-exonerate_est2genome-gene-0.2-mRNA-1	0.00168049	0.0162351	0.543532	0.173013	6.54569	0.109123	0.00164708	0.027188	0.05822	0.05822
maker-scaffold_17432|ref0004804-exonerate_est2genome-gene-0.0-mRNA-1	0.000133005	0.00219425	0.541666	0.141767	8.24864	0.0978985	0.000258374	0.0161557	0.0399373	0.0399373
maker-scaffold_4726|ref0043123-exonerate_est2genome-gene-0.1-mRNA-1	0.000383543	0.00511625	0.540002	0.152064	7.20817	0.108327	0.000838428	0.028342	0.0454083	0.0454083
maker-scaffold_1512|ref0023942-exonerate_est2genome-gene-0.1-mRNA-1	0.000979239	0.0106921	0.537548	0.16307	6.80044	0.11075	0.0011869	0.031702	0.0519967	0.0519967
maker-scaffold_1487|ref0044470-exonerate_est2genome-gene-0.6-mRNA-1	0.000607168	0.00732883	0.537465	0.156769	7.01343	0.121723	0.00101438	0.0447056	0.0481386	0.0481386
maker-scaffold_13089|ref0025754-exonerate_est2genome-gene-0.1-mRNA-2	0.000454363	0.00585587	0.536753	0.153082	7.22296	0.108598	0.00164192	0.0290206	0.0452263	0.0452263
maker-scaffold_1697|ref0045135-exonerate_est2genome-gene-0.0-mRNA-1	0.000155942	0.00249518	0.536109	0.141775	8.22652	0.0929639	0.000291863	0.0123616	0.0399084	0.0399084
maker-scaffold_1475|ref0040494-exonerate_est2genome-gene-0.5-mRNA-1	0.000169152	0.00265677	0.535231	0.142306	7.92631	0.10909	0.000380916	0.0314005	0.0401211	0.0401211
maker-scaffold_6048|ref0000262-exonerate_est2genome-gene-0.0-mRNA-1	0.000727651	0.00848206	0.533987	0.158034	6.97185	0.0997807	0.00113669	0.0202269	0.0488126	0.0488126
maker-scaffold_5900|ref0013739-exonerate_est2genome-gene-0.0-mRNA-1	0.000275348	0.00392772	0.533124	0.146565	7.50139	0.11047	0.000573995	0.0335671	0.0423887	0.0423887
maker-scaffold_275|ref0017643-exonerate_est2genome-gene-0.6-mRNA-1	0.00249836	0.0221406	0.530475	0.175448	6.49061	0.103747	0.00171107	0.0255257	0.059853	0.059853
maker-scaffold_2666|ref0005247-exonerate_est2genome-gene-0.0-mRNA-1	0.000368964	0.00496593	0.529539	0.148691	7.3811	0.0963031	0.000741513	0.0181414	0.0434765	0.0434765
maker-scaffold_1404|ref0046236-exonerate_est2genome-gene-0.0-mRNA-1	0.000341744	0.00468863	0.528207	0.147486	7.63429	0.11285	0.00208142	0.0365764	0.0414226	0.0414226
maker-scaffold_204|ref0019516-exonerate_est2genome-gene-0.1-mRNA-1	0.000398629	0.00527062	0.527447	0.148955	7.36019	0.101729	0.00068798	0.0252624	0.0436871	0.0436871
maker-scaffold_18049|ref0005483-exonerate_est2genome-gene-0.0-mRNA-1	0.000801896	0.00915094	0.526647	0.157108	6.99964	0.112398	0.00100755	0.0376713	0.0483582	0.0483582
maker-scaffold_2138|ref0022990-exonerate_est2genome-gene-0.0-mRNA-1	0.000391853	0.00519719	0.526117	0.14839	7.39865	0.114976	0.000734136	0.041138	0.0433048	0.0433048
maker-scaffold_10645|ref0016355-exonerate_est2genome-gene-0.0-mRNA-1	0.000264593	0.00380838	0.523936	0.143634	7.7362	0.0910587	0.00041881	0.0143134	0.0408429	0.0408429
maker-scaffold_15691|ref0009451-exonerate_est2genome-gene-0.1-mRNA-1	0.000285168	0.00405644	0.523818	0.144365	8.64256	0.103186	0.000176672	0.0287451	0.0415061	0.0415061
maker-scaffold_8035|ref0023037-exonerate_est2genome-gene-0.1-mRNA-1	0.00095077	0.0104486	0.523807	0.158504	6.95525	0.100438	0.00115521	0.0245648	0.0490915	0.0490915
maker-scaffold_275|ref0017643-exonerate_est2genome-gene-0.4-mRNA-1	0.000222525	0.00329971	0.523603	0.141822	8.19707	0.0960832	0.000347584	0.0203628	0.0398794	0.0398794
maker-scaffold_922|ref0043444-exonerate_est2genome-gene-0.1-mRNA-1	0.00430615	0.0335047	0.522538	0.183037	6.33066	0.100777	0.00206455	0.0244937	0.0649407	0.0649407
maker-scaffold_1545|ref0030923-exonerate_est2genome-gene-0.1-mRNA-1	0.00110507	0.0117482	0.522115	0.160044	6.89729	0.0903271	0.00111535	0.0133984	0.050113	0.050113
maker-scaffold_13735|ref0017826-exonerate_est2genome-gene-0.0-mRNA-1	0.00261971	0.0230161	0.520973	0.173129	6.59474	0.110432	0.00308867	0.035277	0.0568587	0.0568587
maker-scaffold_1551|ref0000362-exonerate_est2genome-gene-0.2-mRNA-1	0.000591124	0.00718619	0.519572	0.151229	7.24675	0.10804	0.000800198	0.0352619	0.0449405	0.0449405
maker-scaffold_15236|ref0015930-exonerate_est2genome-gene-0.0-mRNA-1	0.000345707	0.00473028	0.518166	0.144804	7.64161	0.0915113	0.000559932	0.0167046	0.0413764	0.0413764
maker-scaffold_19384|ref0008269-exonerate_est2genome-gene-0.0-mRNA-1	0.00038824	0.00516001	0.517543	0.145871	7.55025	0.099262	0.000551378	0.0259707	0.0420053	0.0420053
maker-scaffold_1159|ref0009995-exonerate_est2genome-gene-0.2-mRNA-1	0.000278081	0.00396449	0.517445	0.142354	8.3999	0.107527	0.000228616	0.0359692	0.0403009	0.0403009
maker-scaffold_12545|ref0022024-exonerate_est2genome-gene-0.0-mRNA-1	0.00080133	0.00914857	0.51638	0.154036	7.12319	0.106092	0.000934723	0.033957	0.0465193	0.0465193
maker-scaffold_2701|ref0027941-exonerate_est2genome-gene-0.0-mRNA-1	0.000347588	0.00474839	0.51619	0.144309	7.67611	0.0994254	0.000482115	0.0266967	0.0411681	0.0411681
maker-scaffold_13919|ref0006490-exonerate_est2genome-gene-0.0-mRNA-1	0.00199585	0.0186462	0.51611	0.16698	6.69006	0.116271	0.00131805	0.0455413	0.0544465	0.0544465
maker-scaffold_11167|ref0016215-exonerate_est2genome-gene-0.0-mRNA-2	0.00101408	0.0110017	0.514597	0.156575	7.04001	0.0929072	0.00130534	0.0188165	0.0477258	0.0477258
maker-scaffold_4646|ref0019410-exonerate_est2genome-gene-0.2-mRNA-1	0.000724862	0.00845414	0.514088	0.152097	7.21383	0.103475	0.000928874	0.0316961	0.0453382	0.0453382
maker-scaffold_13127|ref0044843-exonerate_est2genome-gene-0.0-mRNA-1	0.00036674	0.00494905	0.513952	0.14425	7.68469	0.0946887	0.000497368	0.0219237	0.0411187	0.0411187
maker-scaffold_13927|ref0046789-exonerate_est2genome-gene-0.0-mRNA-1	0.00135021	0.0137364	0.51371	0.16028	7.24436	0.119439	0.000762895	0.0506162	0.0449689	0.0506162
maker-scaffold_740|ref0048290-exonerate_est2genome-gene-0.5-mRNA-1	0.00599433	0.0429333	0.512865	0.186626	6.24855	0.0894716	0.00188262	0.0148239	0.0677759	0.0677759
maker-scaffold_153|ref0007463-exonerate_est2genome-gene-0.1-mRNA-1	0.00238903	0.0214701	0.512444	0.168731	6.64296	0.0826446	0.00133824	0.00754743	0.0556019	0.0556019
maker-scaffold_16506|ref0045658-exonerate_est2genome-gene-0.1-mRNA-1	0.000831089	0.00938748	0.509447	0.152427	9.11913	0.112066	0.000129583	0.0441022	0.0463385	0.0463385
maker-scaffold_6010|ref0017192-exonerate_est2genome-gene-0.0-mRNA-1	0.0011055	0.0117482	0.509333	0.156132	9.12203	0.115909	0.000110313	0.0486438	0.0463792	0.0486438
maker-scaffold_10942|ref0037446-exonerate_est2genome-gene-0.2-mRNA-1	0.000330048	0.0045823	0.50923	0.141827	8.25907	0.0990334	0.000276894	0.0288235	0.0399531	0.0399531
maker-scaffold_10289|ref0029880-exonerate_est2genome-gene-0.1-mRNA-1	0.00165317	0.0160687	0.507092	0.161168	6.86302	0.102684	0.00119692	0.0328871	0.0507532	0.0507532
maker-scaffold_3190|ref0013400-exonerate_est2genome-gene-0.1-mRNA-3	0.00077798	0.00896448	0.506667	0.150771	7.48057	0.112315	0.0015698	0.0438938	0.0425622	0.0438938
maker-scaffold_3657|ref0023711-exonerate_est2genome-gene-0.2-mRNA-1	0.000369558	0.00496867	0.506247	0.142167	8.36127	0.105388	0.000242832	0.0372815	0.0401803	0.0401803
maker-scaffold_13713|ref0005329-exonerate_est2genome-gene-0.1-mRNA-1	0.0005042	0.00631923	0.504826	0.145127	8.70414	0.0968954	0.00018452	0.0279104	0.0419391	0.0419391
maker-scaffold_14924|ref0012521-exonerate_est2genome-gene-0.0-mRNA-1	0.00110941	0.0117799	0.504666	0.154749	7.08826	0.0974958	0.000883378	0.0279657	0.0470108	0.0470108
maker-scaffold_15449|ref0038626-exonerate_est2genome-gene-0.0-mRNA-1	0.00037039	0.00497306	0.504615	0.141733	8.06121	0.0927271	0.000290015	0.023013	0.0398862	0.0398862
maker-scaffold_114|ref0032463-exonerate_est2genome-gene-0.0-mRNA-1	0.00038983	0.00517575	0.503835	0.142051	7.99368	0.103525	0.000381383	0.0357808	0.0399753	0.0399753
maker-scaffold_6771|ref0044362-exonerate_est2genome-gene-0.0-mRNA-1	0.00112589	0.0119103	0.503185	0.154492	7.15886	0.113258	0.000777532	0.0469582	0.0460387	0.0469582
maker-scaffold_215|ref0005188-exonerate_est2genome-gene-1.4-mRNA-1	0.00118273	0.0123883	0.502368	0.154908	7.20128	0.103997	0.0024988	0.0347065	0.045494	0.045494
maker-scaffold_666|ref0002221-exonerate_est2genome-gene-0.3-mRNA-1	0.000574396	0.00702974	0.502285	0.145868	7.54142	0.0975211	0.000482682	0.0291952	0.0420722	0.0420722
maker-scaffold_6532|ref0046890-exonerate_est2genome-gene-0.1-mRNA-1	0.00214655	0.0197574	0.500551	0.16309	6.80005	0.103511	0.00119212	0.0360535	0.0520046	0.0520046
maker-scaffold_32|ref0030218-exonerate_est2genome-gene-0.0-mRNA-1	0.000681582	0.00803315	0.498696	0.14681	8.0317	0.108005	0.000288767	0.0428175	0.0399182	0.0428175
maker-scaffold_1766|ref0043804-exonerate_est2genome-gene-0.0-mRNA-1	0.000819645	0.00929113	0.497602	0.148712	7.37723	0.0901038	0.000715614	0.0218695	0.0435151	0.0435151
maker-scaffold_3701|ref0031328-exonerate_est2genome-gene-0.0-mRNA-1	0.00281737	0.0243583	0.49731	0.166492	6.71639	0.0952949	0.00160871	0.0271295	0.0538304	0.0538304
maker-scaffold_961|ref0018437-exonerate_est2genome-gene-0.1-mRNA-1	0.00304851	0.0259088	0.497177	0.167806	6.67151	0.0927666	0.00142464	0.0244082	0.0548931	0.0548931
maker-scaffold_10815|ref0027962-exonerate_est2genome-gene-0.0-mRNA-1	0.000514843	0.00643365	0.49398	0.142238	7.93552	0.0997755	0.000365383	0.0347007	0.0400978	0.0400978
maker-scaffold_8531|ref0001486-exonerate_est2genome-gene-0.0-mRNA-1	0.000777997	0.00896448	0.493951	0.146987	8.83383	0.105288	0.000181838	0.0413253	0.0430285	0.0430285
maker-scaffold_4037|ref0029459-exonerate_est2genome-gene-0.1-mRNA-1	0.00222	0.0203015	0.493772	0.161411	6.85391	0.0997051	0.00117847	0.033874	0.0509283	0.0509283
maker-scaffold_1591|ref0025679-exonerate_est2genome-gene-0.6-mRNA-1	0.000544057	0.00672948	0.491509	0.142134	7.96749	0.0984819	0.000378824	0.0339897	0.0400252	0.0400252
maker-scaffold_6675|ref0021689-exonerate_est2genome-gene-0.2-mRNA-1	0.000874172	0.00977455	0.49064	0.14742	8.85372	0.0953902	0.000247904	0.0307981	0.0432175	0.0432175
maker-scaffold_2060|ref0002055-exonerate_est2genome-gene-0.3-mRNA-1	0.000645857	0.00769029	0.489955	0.143615	7.76126	0.0972421	0.000529318	0.0329012	0.0407212	0.0407212
maker-scaffold_10845|ref0020849-exonerate_est2genome-gene-0.2-mRNA-1	0.00282472	0.0243723	0.489948	0.164071	6.79652	0.0953325	0.00176077	0.0294441	0.0520778	0.0520778
maker-scaffold_15154|ref0044694-exonerate_est2genome-gene-0.0-mRNA-1	0.00110394	0.011743	0.486938	0.149248	7.34463	0.102115	0.000702054	0.0393959	0.0438481	0.0438481
maker-scaffold_7453|ref0038974-exonerate_est2genome-gene-0.0-mRNA-1	0.00172721	0.0165923	0.485994	0.155095	7.07446	0.0957807	0.000898034	0.0321161	0.0472109	0.0472109
maker-scaffold_9959|ref0003261-exonerate_est2genome-gene-0.2-mRNA-1	0.000795373	0.0091052	0.485886	0.14485	8.68469	0.0971192	0.00016665	0.034444	0.0417966	0.0417966
maker-scaffold_5519|ref0030548-exonerate_est2genome-gene-0.1-mRNA-1	0.00069932	0.00821186	0.483771	0.142712	7.84782	0.0936766	0.000370134	0.0309079	0.0403632	0.0403632
maker-scaffold_4274|ref0010883-exonerate_est2genome-gene-0.2-mRNA-1	0.00107006	0.0114828	0.482675	0.147543	7.87135	0.103882	0.000419903	0.0431178	0.0402824	0.0431178
maker-scaffold_5671|ref0034279-exonerate_est2genome-gene-0.1-mRNA-1	0.0007798	0.00897914	0.482013	0.143462	8.54955	0.0813852	0.000211275	0.0172927	0.0409513	0.0409513
maker-scaffold_4407|ref0040745-exonerate_est2genome-gene-0.0-mRNA-1	0.00140109	0.0141189	0.481249	0.150653	7.31835	0.105079	0.000688302	0.0447042	0.044128	0.0447042
maker-scaffold_7346|ref0007428-exonerate_est2genome-gene-0.2-mRNA-1	0.000799444	0.00913113	0.480556	0.143322	7.80962	0.0933332	0.000572925	0.0313379	0.0405093	0.0405093
maker-scaffold_377|ref0040307-exonerate_est2genome-gene-0.6-mRNA-1	0.00289838	0.0248983	0.480502	0.161333	6.85759	0.0981834	0.00119966	0.0363869	0.0508573	0.0508573
maker-scaffold_4799|ref0036088-exonerate_est2genome-gene-0.0-mRNA-1	0.00120337	0.0125498	0.480038	0.148248	8.90335	0.0903138	0.000239456	0.0283144	0.0437154	0.0437154
maker-scaffold_5367|ref0011983-exonerate_est2genome-gene-0.1-mRNA-1	0.00123419	0.0128064	0.477431	0.147772	7.42333	0.0809666	0.000602362	0.0178785	0.0430708	0.0430708
maker-scaffold_2363|ref0012728-exonerate_est2genome-gene-0.5-mRNA-1	0.00393945	0.0313399	0.477174	0.165515	6.72956	0.0856469	0.0012603	0.0227627	0.05353	0.05353
maker-scaffold_15799|ref0006988-exonerate_est2genome-gene-0.0-mRNA-1	0.0015433	0.0152255	0.477101	0.150676	7.27368	0.0817615	0.00077946	0.0187336	0.0446268	0.0446268
maker-scaffold_197|ref0030887-exonerate_est2genome-gene-1.1-mRNA-1	0.000862185	0.00966728	0.476952	0.143142	7.80291	0.0814532	0.000442345	0.0187588	0.0405369	0.0405369
maker-scaffold_2677|ref0023271-exonerate_est2genome-gene-0.0-mRNA-1	0.00211002	0.0195267	0.475818	0.154773	7.08825	0.0951888	0.000898507	0.0346875	0.0470109	0.0470109
maker-scaffold_2151|ref0010420-exonerate_est2genome-gene-0.6-mRNA-1	0.00120356	0.0125498	0.474821	0.146639	7.53742	0.100614	0.000902945	0.0413283	0.0421028	0.0421028
maker-scaffold_7433|ref0026567-exonerate_est2genome-gene-0.1-mRNA-1	0.000826058	0.00933478	0.473801	0.141691	8.18416	0.0810802	0.000282276	0.0194822	0.0398702	0.0398702
maker-scaffold_7798|ref0044337-exonerate_est2genome-gene-0.2-mRNA-1	0.00124185	0.0128754	0.473665	0.146687	7.49819	0.0713681	0.000619233	0.00785721	0.0424149	0.0424149
maker-scaffold_4957|ref0006567-exonerate_est2genome-gene-0.5-mRNA-1	0.00167757	0.0162131	0.473384	0.15066	7.2681	0.0703042	0.000705816	0.00661817	0.044691	0.044691
maker-scaffold_5703|ref0031245-exonerate_est2genome-gene-0.1-mRNA-1	0.00153653	0.0151719	0.470706	0.148596	8.93149	0.0685561	0.000146663	0.0059809	0.0440147	0.0440147
maker-scaffold_8513|ref0037478-exonerate_est2genome-gene-0.0-mRNA-1	0.000904515	0.0100521	0.470673	0.141826	8.26319	0.0804886	0.000269807	0.0197891	0.0399597	0.0399597
maker-scaffold_3|ref0001071-exonerate_est2genome-gene-3.3-mRNA-1	0.000989392	0.0107747	0.470022	0.142711	8.4516	0.0885687	0.000240421	0.0294494	0.0404924	0.0404924
maker-scaffold_4750|ref0012631-exonerate_est2genome-gene-0.2-mRNA-1	0.00337191	0.0279132	0.469879	0.160279	6.88987	0.0707459	0.00112955	0.00781191	0.0502493	0.0502493
maker-scaffold_673|ref0020305-exonerate_est2genome-gene-0.1-mRNA-1	0.00655016	0.0458486	0.469426	0.172654	6.54535	0.07076	0.00138895	0.00771069	0.0582297	0.0582297
maker-scaffold_4490|ref0008583-exonerate_est2genome-gene-0.1-mRNA-1	0.00196609	0.0184289	0.468078	0.151222	7.24257	0.0877444	0.000745851	0.0285902	0.0449902	0.0449902
maker-scaffold_653|ref0032729-exonerate_est2genome-gene-0.2-mRNA-1	0.00134241	0.0136679	0.467758	0.145866	8.30708	0.0989885	0.000614138	0.0419399	0.0400433	0.0419399
maker-scaffold_20045|ref0028031-exonerate_est2genome-gene-0.0-mRNA-2	0.0045712	0.0351593	0.46643	0.164479	6.7726	0.0794587	0.00152466	0.0186582	0.0525823	0.0525823
maker-scaffold_2029|ref0025725-exonerate_est2genome-gene-0.1-mRNA-1	0.00108751	0.0116152	0.464118	0.142069	8.33129	0.0832373	0.000267198	0.0250413	0.0400999	0.0400999
maker-scaffold_15833|ref0025083-exonerate_est2genome-gene-0.1-mRNA-1	0.00300252	0.0255947	0.463898	0.156327	7.03449	0.0829809	0.00106592	0.0240114	0.0478104	0.0478104
maker-scaffold_14847|ref0010265-exonerate_est2genome-gene-0.2-mRNA-2	0.00120337	0.0125498	0.461731	0.142594	7.92224	0.0704496	0.000534303	0.0105918	0.0401318	0.0401318
maker-scaffold_12797|ref0042880-exonerate_est2genome-gene-0.0-mRNA-1	0.00219445	0.020104	0.461563	0.150711	7.26565	0.0898495	0.000708271	0.0331029	0.0447193	0.0447193
maker-scaffold_340|ref0045818-exonerate_est2genome-gene-1.1-mRNA-2	0.00129721	0.0133141	0.461177	0.143374	8.10248	0.0959738	0.00125259	0.039822	0.0398598	0.0398598
maker-scaffold_1492|ref0026664-exonerate_est2genome-gene-0.2-mRNA-1	0.00125865	0.0130019	0.460585	0.142806	8.4764	0.0808276	0.000190512	0.0233955	0.0405967	0.0405967
maker-scaffold_3537|ref0006871-exonerate_est2genome-gene-0.0-mRNA-1	0.00432437	0.0336157	0.45659	0.160012	6.90343	0.0797541	0.00120635	0.0223485	0.0500013	0.0500013
maker-scaffold_2513|ref0039704-exonerate_est2genome-gene-0.1-mRNA-1	0.0018118	0.0172554	0.454493	0.145696	7.61449	0.0911918	0.000903274	0.0366324	0.0415513	0.0415513
maker-scaffold_6353|ref0041251-exonerate_est2genome-gene-0.2-mRNA-1	0.00211193	0.0195267	0.453786	0.14762	7.43454	0.0878289	0.000615594	0.0332108	0.0429675	0.0429675
maker-scaffold_2631|ref0048136-exonerate_est2genome-gene-0.0-mRNA-1	0.00181462	0.0172693	0.453308	0.145337	8.72366	0.0816298	0.000158276	0.0265805	0.0420875	0.0420875
maker-scaffold_6769|ref0013816-exonerate_est2genome-gene-0.3-mRNA-1	0.00197406	0.0184893	0.448962	0.145102	7.61439	0.0869904	0.000557321	0.0337425	0.041552	0.041552
maker-scaffold_2682|ref0044458-exonerate_est2genome-gene-0.3-mRNA-1	0.0016706	0.0161703	0.44551	0.141734	8.0828	0.0822598	0.000307098	0.0295029	0.0398697	0.0398697
maker-scaffold_10532|ref0014205-exonerate_est2genome-gene-0.0-mRNA-1	0.0026926	0.0235349	0.444403	0.148094	8.90374	0.080737	0.000144286	0.0282176	0.0437195	0.0437195
maker-scaffold_791|ref0008798-exonerate_est2genome-gene-0.0-mRNA-1	0.00473575	0.0360317	0.4423	0.156595	7.01686	0.0734951	0.000959582	0.0195749	0.0480846	0.0480846
maker-scaffold_634|ref0045342-exonerate_est2genome-gene-0.4-mRNA-1	0.00241492	0.0216418	0.442136	0.145737	7.62541	0.0834938	0.000998616	0.0312494	0.0414797	0.0414797
maker-scaffold_13316|ref0016509-exonerate_est2genome-gene-0.2-mRNA-1	0.00275453	0.0239286	0.438242	0.146379	7.57853	0.0772945	0.00105526	0.0251029	0.0417985	0.0417985
maker-scaffold_585|ref0004696-exonerate_est2genome-gene-0.3-mRNA-1	0.00328735	0.0273731	0.434882	0.147944	7.41933	0.0630358	0.000666604	0.00983429	0.0431082	0.0431082
maker-scaffold_12364|ref0018471-exonerate_est2genome-gene-0.0-mRNA-2	0.00245369	0.0218663	0.431931	0.142599	7.93896	0.0783617	0.000579384	0.0286545	0.0400894	0.0400894
maker-scaffold_1351|ref0028598-exonerate_est2genome-gene-0.0-mRNA-2	0.00347018	0.0284955	0.429113	0.146821	7.48612	0.0705345	0.000597526	0.0203134	0.0425153	0.0425153
maker-scaffold_647|ref0014802-exonerate_est2genome-gene-0.2-mRNA-1	0.00270496	0.0236106	0.427088	0.14239	8.39406	0.0704197	0.000268469	0.0210865	0.0402815	0.0402815
maker-scaffold_724|ref0037572-exonerate_est2genome-gene-0.1-mRNA-1	0.00276519	0.0240049	0.426909	0.14265	7.87621	0.067436	0.000431446	0.0174935	0.0402666	0.0402666
maker-scaffold_33|ref0030217-exonerate_est2genome-gene-0.0-mRNA-1	0.00313413	0.0264426	0.422362	0.142967	7.82144	0.0682412	0.000416877	0.0197347	0.0404621	0.0404621
maker-scaffold_5745|ref0006113-exonerate_est2genome-gene-0.0-mRNA-1	0.00308452	0.0261625	0.421308	0.142373	8.39245	0.0633694	0.000263973	0.0145001	0.0402762	0.0402762
maker-scaffold_3956|ref0024840-exonerate_est2genome-gene-0.5-mRNA-1	0.00339193	0.0280516	0.419408	0.143153	8.51857	0.0715123	0.000193123	0.0246036	0.0407925	0.0407925
maker-scaffold_13281|ref0047557-exonerate_est2genome-gene-0.0-mRNA-1	0.00415038	0.0325909	0.418712	0.146071	7.53525	0.0538163	0.000553891	0.00379185	0.0421195	0.0421195
maker-scaffold_5143|ref0026625-exonerate_est2genome-gene-0.0-mRNA-1	0.00416272	0.0326476	0.406879	0.141989	7.96706	0.065717	0.000295874	0.0211903	0.0400261	0.0400261
maker-scaffold_2549|ref0034326-exonerate_est2genome-gene-0.1-mRNA-1	0.00530535	0.0392098	0.403195	0.144624	7.65558	0.0614763	0.000542053	0.0169916	0.0412901	0.0412901
maker-scaffold_7733|ref0010280-exonerate_est2genome-gene-0.0-mRNA-1	0.00680629	0.0472055	0.40283	0.148856	7.37502	0.0541301	0.000779035	0.00828206	0.0435371	0.0435371
maker-scaffold_15336|ref0037041-exonerate_est2genome-gene-0.0-mRNA-1	0.00544677	0.0399769	0.39531	0.142231	7.9291	0.056355	0.000345448	0.013312	0.040114	0.040114
maker-scaffold_17379|ref0041708-exonerate_est2genome-gene-0.0-mRNA-1	0.00608366	0.0434227	0.394614	0.14385	7.71979	0.0564706	0.000458475	0.0135172	0.040927	0.040927
maker-scaffold_4063|ref0034899-exonerate_est2genome-gene-0.1-mRNA-1	0.00721919	0.0493502	0.394559	0.146864	8.82964	0.0470057	0.000148646	0.00279915	0.0429894	0.0429894
maker-scaffold_7414|ref0013831-exonerate_est2genome-gene-0.2-mRNA-1	0.00701179	0.0482558	0.389681	0.144525	8.65683	0.053919	0.000173314	0.0121151	0.0416017	0.0416017
maker-scaffold_9528|ref0003006-exonerate_est2genome-gene-0.0-mRNA-1	0.00700722	0.0482483	-0.387399	0.143667	7.74365	0.0517146	0.000474737	0.00983301	0.0408058	0.0408058
maker-scaffold_849|ref0047483-exonerate_est2genome-gene-0.1-mRNA-1	0.00635123	0.0448845	-0.391301	0.143382	7.76871	0.0473319	0.000430458	0.00375122	0.0406866	0.0406866
maker-scaffold_5368|ref0011975-exonerate_est2genome-gene-0.0-mRNA-1	0.00548972	0.0402227	-0.394928	0.142224	7.9464	0.0513571	0.000383772	0.00754348	0.0400717	0.0400717
maker-scaffold_2363|ref0012728-exonerate_est2genome-gene-0.0-mRNA-1	0.00720129	0.0492938	-0.396401	0.147504	7.44142	0.0527998	0.000609888	0.00861192	0.0429051	0.0429051
maker-scaffold_15314|ref0000922-exonerate_est2genome-gene-0.1-mRNA-1	0.00536732	0.0395599	-0.39771	0.142849	7.92601	0.0527985	0.000690027	0.00818375	0.0401219	0.0401219
maker-scaffold_7169|ref0038062-exonerate_est2genome-gene-0.2-mRNA-1	0.00460803	0.0353786	-0.401939	0.141866	8.28195	0.0548751	0.000259565	0.00990961	0.0399925	0.0399925
maker-scaffold_1576|ref0012892-exonerate_est2genome-gene-0.2-mRNA-1	0.00485903	0.0367308	-0.402849	0.143045	7.80249	0.0600942	0.000385272	0.0156289	0.0405387	0.0405387
maker-scaffold_147|ref0025650-exonerate_est2genome-gene-0.4-mRNA-1	0.00402443	0.0318471	-0.410342	0.142666	8.10169	0.067127	0.000847177	0.0213408	0.0398601	0.0398601
maker-scaffold_209|ref0035624-exonerate_est2genome-gene-0.0-mRNA-1	0.00525406	0.0389662	-0.410407	0.147045	7.47704	0.050211	0.00065218	0.00178275	0.0425922	0.0425922
maker-scaffold_2442|ref0047432-exonerate_est2genome-gene-0.0-mRNA-1	0.00410123	0.0323045	-0.414471	0.144401	7.66002	0.057788	0.00044019	0.00971726	0.0412633	0.0412633
maker-scaffold_14068|ref0045126-exonerate_est2genome-gene-0.0-mRNA-1	0.00400859	0.0317531	-0.421955	0.14664	7.59347	0.0621239	0.00131296	0.0118164	0.0416937	0.0416937
maker-scaffold_468|ref0008780-exonerate_est2genome-gene-0.3-mRNA-1	0.0033035	0.0274627	-0.428933	0.145995	7.53451	0.0665762	0.000504124	0.0158404	0.0421252	0.0421252
maker-scaffold_1698|ref0045132-exonerate_est2genome-gene-0.0-mRNA-1	0.002492	0.022115	-0.429847	0.14213	7.96398	0.0773537	0.000369541	0.028287	0.0400326	0.0400326
maker-scaffold_4851|ref0029305-exonerate_est2genome-gene-0.0-mRNA-1	0.00242217	0.0216687	-0.429938	0.141758	8.18686	0.0758494	0.000318723	0.0265568	0.0398719	0.0398719
maker-scaffold_9073|ref0023143-exonerate_est2genome-gene-0.0-mRNA-1	0.00612777	0.0436984	-0.437172	0.159502	6.91256	0.0618765	0.00104491	0.0074378	0.0498366	0.0498366
maker-scaffold_611|ref0009435-exonerate_est2genome-gene-0.4-mRNA-2	0.00205482	0.0191201	-0.444798	0.144312	7.7283	0.0724786	0.000769137	0.0178408	0.0408829	0.0408829
maker-scaffold_11287|ref0023394-exonerate_est2genome-gene-0.1-mRNA-1	0.00166753	0.0161466	-0.445605	0.141739	8.09847	0.0760337	0.000318696	0.0221995	0.0398614	0.0398614
maker-scaffold_12250|ref0048295-exonerate_est2genome-gene-0.1-mRNA-1	0.00155864	0.0153369	-0.449039	0.141942	8.00062	0.0846101	0.00033159	0.0311681	0.0399635	0.0399635
maker-scaffold_10452|ref0024588-exonerate_est2genome-gene-0.0-mRNA-1	0.00416201	0.0326476	-0.451218	0.157459	6.98452	0.0811013	0.000983344	0.0257691	0.0486035	0.0486035
maker-scaffold_13248|ref0024381-exonerate_est2genome-gene-0.1-mRNA-1	0.00211525	0.0195398	-0.451751	0.14698	7.47993	0.0706383	0.000638568	0.0137466	0.0425676	0.0425676
maker-scaffold_1830|ref0004530-exonerate_est2genome-gene-0.3-mRNA-2	0.00149034	0.014796	-0.4539	0.14289	8.33685	0.0780955	0.000721369	0.021715	0.040114	0.040114
maker-scaffold_3599|ref0021227-exonerate_est2genome-gene-0.3-mRNA-1	0.00136796	0.0138672	-0.45511	0.142163	7.96952	0.0923118	0.000399467	0.0382559	0.0400211	0.0400211
maker-scaffold_247|ref0012160-exonerate_est2genome-gene-0.5-mRNA-1	0.00133572	0.0136162	-0.455259	0.141905	8.29971	0.0687478	0.000246664	0.010872	0.0400276	0.0400276
maker-scaffold_3599|ref0021227-exonerate_est2genome-gene-0.5-mRNA-1	0.00243064	0.0216988	-0.455284	0.150167	7.29838	0.0855564	0.000752777	0.0299686	0.0443477	0.0443477
maker-scaffold_6287|ref0000567-exonerate_est2genome-gene-0.1-mRNA-1	0.00223487	0.0203936	-0.463371	0.151572	9.07593	0.080801	0.000196857	0.0225	0.0457512	0.0457512
maker-scaffold_1807|ref0034979-exonerate_est2genome-gene-0.5-mRNA-1	0.00107212	0.0114974	-0.463536	0.141716	8.13814	0.091969	0.000312754	0.0353624	0.0398541	0.0398541
maker-scaffold_8442|ref0045232-exonerate_est2genome-gene-0.2-mRNA-1	0.00314135	0.026486	-0.463609	0.156966	7.00655	0.0750017	0.00102915	0.0148285	0.0482477	0.0482477
maker-scaffold_11743|ref0029129-exonerate_est2genome-gene-0.0-mRNA-1	0.0011448	0.012047	-0.465456	0.143116	7.82972	0.0652688	0.000534571	0.00339593	0.0404301	0.0404301
maker-scaffold_4680|ref0044386-exonerate_est2genome-gene-0.0-mRNA-1	0.00114751	0.0120689	-0.466545	0.143481	8.55577	0.0963736	0.000188817	0.0396923	0.0409848	0.0409848
maker-scaffold_18275|ref0020424-exonerate_est2genome-gene-0.1-mRNA-1	0.00119523	0.0124884	-0.469319	0.144851	7.62729	0.0658589	0.000496042	0.00291919	0.0414675	0.0414675
maker-scaffold_8791|ref0017065-exonerate_est2genome-gene-0.0-mRNA-1	0.00139153	0.0140391	-0.470554	0.147214	7.46	0.0894348	0.000604024	0.0299296	0.0427396	0.0427396
maker-scaffold_15888|ref0017823-exonerate_est2genome-gene-0.0-mRNA-1	0.00181895	0.0172977	-0.470864	0.151	9.05485	0.0838255	0.000125821	0.0237661	0.0454763	0.0454763
maker-scaffold_281|ref0033866-exonerate_est2genome-gene-0.2-mRNA-1	0.00214024	0.0197135	-0.471896	0.15371	9.17471	0.078936	0.000110937	0.0177526	0.0471423	0.0471423
snap_masked-scaffold_9153|ref0036299-processed-gene-0.0-mRNA-1	0.000895191	0.00997896	-0.478055	0.143925	8.5933	0.0942117	0.000231333	0.0335035	0.0411976	0.0411976
maker-scaffold_8495|ref0041544-exonerate_est2genome-gene-0.0-mRNA-1	0.00336137	0.0278349	-0.47806	0.163016	6.80007	0.0865443	0.00114391	0.0236442	0.0520043	0.0520043
maker-scaffold_5777|ref0011525-exonerate_est2genome-gene-0.1-mRNA-1	0.00129711	0.0133141	-0.478639	0.148802	7.96404	0.103414	0.000431088	0.043853	0.0400325	0.043853
maker-scaffold_6267|ref0013117-exonerate_est2genome-gene-0.0-mRNA-1	0.00186484	0.0176747	-0.48073	0.154528	7.08968	0.0903848	0.000767435	0.0276478	0.0469904	0.0469904
maker-scaffold_8938|ref0030193-exonerate_est2genome-gene-0.4-mRNA-1	0.00295068	0.0252286	-0.480926	0.161774	6.8451	0.0852043	0.00124244	0.0210658	0.0510992	0.0510992
maker-scaffold_2404|ref0024291-exonerate_est2genome-gene-0.1-mRNA-1	0.00120831	0.0125839	-0.481114	0.148634	7.46536	0.0855895	0.00149115	0.0212064	0.0426928	0.0426928
maker-scaffold_2973|ref0030799-exonerate_est2genome-gene-0.2-mRNA-1	0.000704496	0.00826123	-0.482704	0.142482	7.91452	0.09499	0.000449713	0.0327043	0.0401525	0.0401525
maker-scaffold_2787|ref0029570-exonerate_est2genome-gene-0.2-mRNA-1	0.00170414	0.0164264	-0.483788	0.154197	7.11311	0.083756	0.000894544	0.0188037	0.0466589	0.0466589
maker-scaffold_79|ref0006766-exonerate_est2genome-gene-0.1-mRNA-1	0.000627736	0.00752369	-0.486014	0.142137	8.32694	0.0904654	0.000316603	0.0264897	0.0400892	0.0400892
maker-scaffold_110|ref0032459-exonerate_est2genome-gene-0.1-mRNA-1	0.000889696	0.00992637	-0.487501	0.146693	7.63033	0.0885751	0.00158993	0.0225286	0.0414479	0.0414479
maker-scaffold_8293|ref0011698-exonerate_est2genome-gene-0.1-mRNA-1	0.00105042	0.0113293	-0.488323	0.149031	7.35346	0.0995955	0.000663925	0.0360445	0.0437563	0.0437563
maker-scaffold_2602|ref0042727-exonerate_est2genome-gene-0.1-mRNA-1	0.0011428	0.0120443	-0.489647	0.150532	7.27908	0.100927	0.000754606	0.0370749	0.044565	0.044565
maker-scaffold_10439|ref0035264-exonerate_est2genome-gene-0.2-mRNA-1	0.00215812	0.0198281	-0.492913	0.160685	6.87717	0.103502	0.00115402	0.0386102	0.0504856	0.0504856
maker-scaffold_17469|ref0010249-exonerate_est2genome-gene-0.0-mRNA-1	0.000794407	0.00910418	-0.493205	0.147018	7.65913	0.106553	0.000525107	0.0427033	0.0412686	0.0427033
maker-scaffold_749|ref0048285-exonerate_est2genome-gene-0.2-mRNA-1	0.00140379	0.0141404	-0.493354	0.154469	7.91414	0.110446	0.0003926	0.0473288	0.0401535	0.0473288
maker-scaffold_1915|ref0019466-exonerate_est2genome-gene-0.0-mRNA-2	0.000678512	0.00800437	-0.498263	0.146629	7.49813	0.0879734	0.000584727	0.0192957	0.0424154	0.0424154
maker-scaffold_15923|ref0017150-exonerate_est2genome-gene-0.0-mRNA-1	0.00466398	0.0356686	-0.499188	0.176431	6.46154	0.0937101	0.00151009	0.0247556	0.0607455	0.0607455
maker-scaffold_1510|ref0023940-exonerate_est2genome-gene-0.2-mRNA-1	0.000638433	0.00762324	-0.499551	0.146293	7.52171	0.0892571	0.000577806	0.0203719	0.0422252	0.0422252
maker-scaffold_1640|ref0041454-exonerate_est2genome-gene-0.0-mRNA-1	0.000928959	0.0102523	-0.501499	0.151455	7.23464	0.0862589	0.000792365	0.0160093	0.045085	0.045085
maker-scaffold_19096|ref0035888-exonerate_est2genome-gene-0.0-mRNA-1	0.000437415	0.00568907	-0.501844	0.142715	8.46173	0.10555	0.000200856	0.0389918	0.040534	0.040534
maker-scaffold_609|ref0039876-exonerate_est2genome-gene-0.1-mRNA-1	0.0033363	0.0276723	-0.502317	0.171152	6.6438	0.100599	0.00300517	0.0302528	0.0555805	0.0555805
maker-scaffold_1424|ref0033622-exonerate_est2genome-gene-0.0-mRNA-1	0.00122136	0.0126972	-0.505154	0.156208	7.75334	0.114739	0.000990446	0.0478117	0.0407588	0.0478117
maker-scaffold_13830|ref0021485-exonerate_est2genome-gene-0.0-mRNA-1	0.00124313	0.0128782	-0.50517	0.156458	9.28226	0.0907704	9.93066e-05	0.0207341	0.0488587	0.0488587
maker-scaffold_793|ref0008796-exonerate_est2genome-gene-0.2-mRNA-1	0.00185644	0.0176213	-0.50542	0.162395	6.83551	0.0984064	0.00145658	0.028201	0.0512878	0.0512878
maker-scaffold_2781|ref0029564-exonerate_est2genome-gene-0.2-mRNA-1	0.00224091	0.0204196	-0.507639	0.166096	9.59113	0.111395	7.6763e-05	0.0439847	0.0550991	0.0550991
maker-scaffold_6379|ref0005428-exonerate_est2genome-gene-0.0-mRNA-1	0.000789952	0.00907146	-0.508457	0.151494	7.23259	0.111541	0.000790986	0.0431634	0.0451097	0.0451097
maker-scaffold_3654|ref0023708-exonerate_est2genome-gene-0.6-mRNA-1	0.000542236	0.00671346	-0.508609	0.14704	7.48187	0.109394	0.000690637	0.0407073	0.0425512	0.0425512
maker-scaffold_1153|ref0009992-exonerate_est2genome-gene-0.1-mRNA-1	0.000347776	0.00474841	-0.512085	0.143167	7.79382	0.101585	0.000418421	0.0306868	0.0405752	0.0405752
maker-scaffold_4746|ref0030632-exonerate_est2genome-gene-0.0-mRNA-1	0.00488378	0.0368861	-0.513616	0.182483	6.34021	0.0891356	0.00197765	0.0140799	0.0646223	0.0646223
maker-scaffold_3655|ref0023709-exonerate_est2genome-gene-0.0-mRNA-1	0.000791895	0.00908277	-0.514353	0.153281	7.14851	0.0826059	0.000814289	0.0073731	0.046176	0.046176
maker-scaffold_7195|ref0025963-exonerate_est2genome-gene-0.1-mRNA-2	0.000576417	0.00704771	-0.515317	0.149694	7.41838	0.0919075	0.00169938	0.0170087	0.0431171	0.0431171
maker-scaffold_2468|ref0011543-exonerate_est2genome-gene-0.1-mRNA-1	0.000665347	0.00788921	-0.515524	0.15147	7.23263	0.0897771	0.000777064	0.0153747	0.0451092	0.0451092
maker-scaffold_5207|ref0032991-exonerate_est2genome-gene-0.0-mRNA-1	0.000852938	0.00959334	-0.515702	0.154632	7.17895	0.103158	0.00204505	0.0296563	0.0457772	0.0457772
maker-scaffold_2556|ref0016386-exonerate_est2genome-gene-0.1-mRNA-1	0.000620676	0.00745659	-0.515968	0.150761	7.37119	0.115028	0.00066623	0.0447917	0.0435755	0.0447917
maker-scaffold_7881|ref0032340-exonerate_est2genome-gene-0.1-mRNA-1	0.000854238	0.00960218	-0.519352	0.155747	7.05137	0.110175	0.000960545	0.0376676	0.0475536	0.0475536
maker-scaffold_2917|ref0019980-exonerate_est2genome-gene-0.2-mRNA-1	0.000273618	0.0039096	-0.520711	0.143089	8.49125	0.0969981	0.000285797	0.0224988	0.0406629	0.0406629
maker-scaffold_7615|ref0043742-exonerate_est2genome-gene-0.0-mRNA-1	0.00124293	0.0128782	-0.522364	0.161781	6.8345	0.0907764	0.00103813	0.0139131	0.0513078	0.0513078
maker-scaffold_12837|ref0044867-exonerate_est2genome-gene-0.0-mRNA-1	0.00563324	0.041015	-0.523676	0.189162	6.30467	0.0875209	0.00574644	0.00494916	0.065818	0.065818
maker-scaffold_5386|ref0035070-exonerate_est2genome-gene-0.1-mRNA-1	0.00271989	0.0237084	-0.524353	0.174916	9.81822	0.113049	5.43509e-05	0.0401879	0.0611368	0.0611368
maker-scaffold_4055|ref0016970-exonerate_est2genome-gene-0.5-mRNA-1	0.000530896	0.00659868	-0.525527	0.151682	7.22725	0.0977955	0.000840665	0.0211946	0.0451742	0.0451742
maker-scaffold_379|ref0040309-exonerate_est2genome-gene-0.0-mRNA-1	0.0011708	0.0122987	-0.527838	0.162617	8.84086	0.124937	0.000164865	0.0527237	0.0430946	0.0527237
maker-scaffold_2214|ref0008010-exonerate_est2genome-gene-0.0-mRNA-1	0.00269861	0.0235713	-0.528379	0.176118	6.47701	0.088102	0.0017662	0.00795807	0.0602692	0.0602692
maker-scaffold_9811|ref0026214-exonerate_est2genome-gene-0.0-mRNA-1	0.000575663	0.00704186	-0.528976	0.153646	8.89417	0.120417	0.00015073	0.0470633	0.0436205	0.0470633
maker-scaffold_8387|ref0030782-exonerate_est2genome-gene-0.0-mRNA-1	0.000296231	0.0041951	-0.533043	0.147307	7.45926	0.0990783	0.000652842	0.0202269	0.0427461	0.0427461
maker-scaffold_2498|ref0040384-exonerate_est2genome-gene-0.0-mRNA-1	0.000229483	0.00337961	-0.534027	0.144953	7.61962	0.0963846	0.000505456	0.0168816	0.0415174	0.0415174
maker-scaffold_520|ref0042155-exonerate_est2genome-gene-0.5-mRNA-1	0.000407478	0.00534056	-0.536146	0.15166	7.2314	0.0920139	0.000877363	0.0106545	0.045124	0.045124
maker-scaffold_9862|ref0008099-exonerate_est2genome-gene-0.0-mRNA-1	0.000154378	0.00247621	-0.53633	0.141739	8.1656	0.0893325	0.000319631	0.0080182	0.0398605	0.0398605
maker-scaffold_887|ref0020834-exonerate_est2genome-gene-0.3-mRNA-1	0.000189295	0.00290492	-0.537082	0.143878	7.85555	0.102352	0.00106616	0.0221916	0.0403359	0.0403359
maker-scaffold_50|ref0019420-exonerate_est2genome-gene-1.3-mRNA-1	0.000918928	0.0101857	-0.537468	0.162169	6.82807	0.109756	0.00116224	0.0305957	0.0514355	0.0514355
maker-scaffold_7282|ref0019343-exonerate_est2genome-gene-0.0-mRNA-1	0.000592095	0.00719456	-0.537471	0.156459	7.02503	0.122874	0.0010023	0.0460594	0.0479568	0.0479568
maker-scaffold_5048|ref0037858-exonerate_est2genome-gene-0.0-mRNA-1	0.00153289	0.0151418	-0.5377	0.169708	6.65592	0.116147	0.00232474	0.0368059	0.0552769	0.0552769
maker-scaffold_10290|ref0011881-exonerate_est2genome-gene-0.0-mRNA-1	0.000154466	0.00247621	-0.538482	0.142313	8.3877	0.114904	0.000245331	0.0371551	0.0402608	0.0402608
maker-scaffold_10793|ref0022125-exonerate_est2genome-gene-0.0-mRNA-1	0.000496809	0.00626146	-0.538844	0.15473	7.09104	0.121103	0.000912127	0.0435902	0.0469709	0.0469709
maker-scaffold_10937|ref0042773-exonerate_est2genome-gene-0.0-mRNA-1	0.00070846	0.00829627	-0.542074	0.160079	7.24553	0.127885	0.000808069	0.0504427	0.044955	0.0504427
maker-scaffold_12627|ref0047659-exonerate_est2genome-gene-0.0-mRNA-1	0.00107759	0.0115382	-0.542433	0.16591	7.63108	0.131254	0.00124326	0.0538089	0.0414431	0.0538089
maker-scaffold_8272|ref0047592-exonerate_est2genome-gene-0.1-mRNA-1	0.000497607	0.00626739	-0.543363	0.156047	7.03871	0.0960863	0.000955797	0.0127305	0.0477457	0.0477457
maker-scaffold_10066|ref0023919-exonerate_est2genome-gene-0.0-mRNA-1	0.00047824	0.00608355	-0.54415	0.155798	7.0533	0.0943793	0.00102163	0.0103878	0.0475246	0.0475246
maker-scaffold_9807|ref0043983-exonerate_est2genome-gene-0.0-mRNA-1	0.000222259	0.00329768	-0.544526	0.147477	7.44276	0.108495	0.000606119	0.0271357	0.0428929	0.0428929
maker-scaffold_2532|ref0027261-exonerate_est2genome-gene-0.0-mRNA-1	0.000117317	0.00198157	-0.546026	0.141764	8.09044	0.115671	0.000328505	0.0352399	0.0398653	0.0398653
maker-scaffold_8985|ref0037327-exonerate_est2genome-gene-0.0-mRNA-1	0.00106179	0.0114217	-0.546098	0.166818	7.44897	0.132912	0.000730823	0.0549254	0.0428372	0.0549254
maker-scaffold_12461|ref0019669-exonerate_est2genome-gene-0.0-mRNA-1	0.00197127	0.0184707	-0.546427	0.176578	6.46045	0.126821	0.00158086	0.0468498	0.060779	0.060779
maker-scaffold_2950|ref0043232-exonerate_est2genome-gene-0.0-mRNA-1	0.000134083	0.0022049	-0.547761	0.143437	7.75934	0.111328	0.000417888	0.0294506	0.0407302	0.0407302
maker-scaffold_6193|ref0042532-exonerate_est2genome-gene-0.2-mRNA-1	0.00721732	0.0493502	-0.547862	0.20392	5.95394	0.0956476	0.00304354	0.00849431	0.0801235	0.0801235
maker-scaffold_10439|ref0035264-exonerate_est2genome-gene-0.3-mRNA-1	0.000992982	0.0108046	-0.548492	0.166588	6.7613	0.129729	0.00267676	0.0483921	0.0528263	0.0528263
maker-scaffold_8410|ref0039816-exonerate_est2genome-gene-0.0-mRNA-1	0.000645166	0.00768564	-0.54943	0.161034	8.12692	0.130704	0.000337268	0.0515268	0.0398542	0.0515268
maker-scaffold_5632|ref0010976-exonerate_est2genome-gene-0.1-mRNA-1	0.000668409	0.00791447	-0.549598	0.161541	7.62633	0.131037	0.00083357	0.0513574	0.0414737	0.0513574
maker-scaffold_6287|ref0000567-exonerate_est2genome-gene-0.0-mRNA-1	0.000524001	0.0065289	-0.549631	0.158478	6.95158	0.117049	0.00107664	0.0347825	0.049154	0.049154
maker-scaffold_1817|ref0017027-exonerate_est2genome-gene-0.0-mRNA-1	0.000148782	0.00240017	-0.549649	0.144908	7.63217	0.121608	0.000560335	0.0406115	0.0414362	0.0414362
maker-scaffold_1076|ref0045096-exonerate_est2genome-gene-0.1-mRNA-2	0.00052354	0.00652634	-0.551342	0.158961	7.0371	0.129574	0.00276662	0.0470768	0.0477705	0.0477705
maker-scaffold_4588|ref0024317-exonerate_est2genome-gene-0.0-mRNA-1	0.000150348	0.00242085	-0.551431	0.145477	8.21796	0.123159	0.000472941	0.0418543	0.0398988	0.0418543
maker-scaffold_4881|ref0034742-exonerate_est2genome-gene-0.3-mRNA-1	0.000352725	0.00478525	-0.551785	0.154426	7.14913	0.0980332	0.00152694	0.0113563	0.0461677	0.0461677
maker-scaffold_1480|ref0044477-exonerate_est2genome-gene-0.0-mRNA-1	0.000167789	0.00264327	-0.551877	0.146653	7.52312	0.104303	0.000800175	0.019364	0.0422141	0.0422141
maker-scaffold_1892|ref0018808-exonerate_est2genome-gene-0.0-mRNA-1	0.000385406	0.00513037	-0.552279	0.155577	7.59816	0.128639	0.00056921	0.0478391	0.0416614	0.0478391
maker-scaffold_658|ref0032726-exonerate_est2genome-gene-0.3-mRNA-1	0.00543488	0.0399126	-0.552627	0.198782	10.2944	0.0991575	3.1864e-05	0.013853	0.078997	0.078997
maker-scaffold_71|ref0040694-exonerate_est2genome-gene-1.2-mRNA-1	0.000141895	0.00230658	-0.553681	0.14552	7.57516	0.114289	0.00052969	0.0306198	0.0418226	0.0418226
maker-scaffold_5330|ref0029332-exonerate_est2genome-gene-0.2-mRNA-1	0.000123878	0.00206503	-0.554843	0.144554	7.87498	0.109796	0.0015209	0.0239572	0.0402706	0.0402706
maker-scaffold_1140|ref0040342-exonerate_est2genome-gene-0.0-mRNA-1	0.000134351	0.00220788	-0.554982	0.145346	7.59059	0.101806	0.000537526	0.0155673	0.0417136	0.0417136
maker-scaffold_2249|ref0015101-exonerate_est2genome-gene-0.6-mRNA-1	0.000233688	0.00343528	-0.555397	0.150943	7.25829	0.107395	0.000762958	0.0217087	0.0448049	0.0448049
maker-scaffold_905|ref0007604-exonerate_est2genome-gene-0.3-mRNA-1	0.000130014	0.00215094	-0.557025	0.145573	7.57746	0.108856	0.000576773	0.022996	0.0418061	0.0418061
maker-scaffold_1892|ref0018808-exonerate_est2genome-gene-0.1-mRNA-1	0.000110176	0.00188466	-0.557487	0.144165	8.62048	0.114548	0.000203167	0.0298384	0.0413637	0.0413637
maker-scaffold_3030|ref0025558-exonerate_est2genome-gene-0.0-mRNA-1	0.000818543	0.00928402	-0.559178	0.167096	7.50232	0.137202	0.000568789	0.0552734	0.0423811	0.0552734
maker-scaffold_1904|ref0001347-exonerate_est2genome-gene-0.3-mRNA-1	0.00424498	0.0331096	-0.559289	0.195599	6.0935	0.110386	0.00275946	0.0217566	0.0737587	0.0737587
maker-scaffold_10743|ref0010134-exonerate_est2genome-gene-0.0-mRNA-1	0.00161545	0.0157741	-0.559653	0.177493	6.44714	0.120188	0.00181534	0.0340007	0.0611919	0.0611919
maker-scaffold_5673|ref0034281-exonerate_est2genome-gene-0.2-mRNA-1	0.000483227	0.0061256	-0.560438	0.160589	6.87687	0.106787	0.00108649	0.0188013	0.0504912	0.0504912
maker-scaffold_8404|ref0021959-exonerate_est2genome-gene-0.0-mRNA-1	0.0013641	0.0138501	-0.562623	0.175702	7.84786	0.143363	0.000380791	0.0613616	0.040363	0.0613616
maker-scaffold_15794|ref0006993-exonerate_est2genome-gene-0.0-mRNA-1	0.000153953	0.00247321	-0.562812	0.148711	7.37699	0.119585	0.000712411	0.0332175	0.0435174	0.0435174
maker-scaffold_49|ref0001315-exonerate_est2genome-gene-0.3-mRNA-1	8.149e-05	0.00147509	-0.563508	0.143023	7.88585	0.115701	0.000675136	0.0284624	0.0402361	0.0402361
maker-scaffold_14995|ref0019772-exonerate_est2genome-gene-0.1-mRNA-1	0.00362794	0.0294913	-0.563737	0.193803	6.12183	0.114686	0.00252723	0.0253396	0.0725917	0.0725917
maker-scaffold_5437|ref0015630-exonerate_est2genome-gene-0.2-mRNA-1	0.00157225	0.0154394	-0.564724	0.178653	6.42283	0.108982	0.00188088	0.0189599	0.061953	0.061953
maker-scaffold_5414|ref0023610-exonerate_est2genome-gene-0.0-mRNA-1	0.00016212	0.00257625	-0.566776	0.15027	7.28818	0.128981	0.000699954	0.0426991	0.044462	0.044462
maker-scaffold_13556|ref0010105-exonerate_est2genome-gene-0.3-mRNA-1	0.000224934	0.00332191	-0.567653	0.153868	8.49366	0.132652	0.00027318	0.0470773	0.040674	0.0470773
maker-scaffold_8738|ref0006276-exonerate_est2genome-gene-0.0-mRNA-1	0.00248201	0.0220724	-0.567692	0.187634	6.23282	0.124207	0.00207125	0.0354119	0.0683418	0.0683418
maker-scaffold_2053|ref0007586-exonerate_est2genome-gene-0.0-mRNA-1	0.000873147	0.00977166	-0.568317	0.170743	7.05321	0.142258	0.00103433	0.0572718	0.047526	0.0572718
maker-scaffold_17488|ref0021006-exonerate_est2genome-gene-0.0-mRNA-1	0.000683362	0.00805041	-0.571238	0.168201	7.29744	0.141732	0.000752897	0.05583	0.0443581	0.05583
maker-scaffold_11832|ref0040364-exonerate_est2genome-gene-0.0-mRNA-1	7.4619e-05	0.00136918	-0.572791	0.144606	7.65963	0.10182	0.000555931	0.0088709	0.0412656	0.0412656
maker-scaffold_6131|ref0028460-exonerate_est2genome-gene-0.1-mRNA-3	0.000198929	0.00302906	-0.573128	0.154051	7.6767	0.134533	0.00118581	0.0462777	0.0411647	0.0462777
maker-scaffold_2865|ref0009295-exonerate_est2genome-gene-0.5-mRNA-1	5.62681e-05	0.00107985	-0.576033	0.143009	8.46688	0.121173	0.000347663	0.0304158	0.0405557	0.0405557
maker-scaffold_15454|ref0008138-exonerate_est2genome-gene-0.0-mRNA-1	0.000429754	0.005598	-0.57664	0.163767	8.33195	0.140981	0.000290762	0.0533485	0.0401016	0.0533485
maker-scaffold_956|ref0012940-exonerate_est2genome-gene-0.1-mRNA-2	5.11014e-05	0.000991888	-0.577522	0.142579	8.08077	0.124903	0.000786609	0.0337569	0.039871	0.039871
maker-scaffold_2098|ref0032594-exonerate_est2genome-gene-0.2-mRNA-1	0.000220801	0.0032856	-0.577528	0.156345	7.03154	0.112505	0.00103132	0.0190446	0.0478559	0.0478559
maker-scaffold_3102|ref0045702-exonerate_est2genome-gene-0.2-mRNA-1	0.000837591	0.00944836	-0.579282	0.173435	7.3085	0.147442	0.000697134	0.0594619	0.0442356	0.0594619
maker-scaffold_3859|ref0022461-exonerate_est2genome-gene-0.0-mRNA-1	0.00218648	0.0200526	-0.58233	0.190076	6.20175	0.133976	0.0027739	0.0404951	0.0694842	0.0694842
maker-scaffold_1285|ref0022521-exonerate_est2genome-gene-0.0-mRNA-1	0.000344086	0.00471317	-0.583483	0.163001	6.80084	0.129157	0.00115042	0.0360482	0.0519883	0.0519883
maker-scaffold_915|ref0038168-exonerate_est2genome-gene-0.1-mRNA-1	0.000121784	0.00203813	-0.58463	0.152148	8.27598	0.137339	0.000252686	0.0460453	0.0399815	0.0460453
maker-scaffold_7306|ref0032445-exonerate_est2genome-gene-0.0-mRNA-1	0.000927354	0.0102475	-0.585921	0.176925	6.45867	0.133768	0.00177098	0.039857	0.0608341	0.0608341
maker-scaffold_2721|ref0040405-exonerate_est2genome-gene-0.0-mRNA-1	0.00011482	0.00194843	-0.586329	0.15202	7.25128	0.126861	0.00133292	0.0320773	0.044887	0.044887
maker-scaffold_1853|ref0042054-exonerate_est2genome-gene-0.0-mRNA-1	0.000100942	0.00175018	-0.586594	0.150861	7.29873	0.13271	0.00117408	0.0389565	0.0443438	0.0443438
maker-scaffold_8541|ref0030295-exonerate_est2genome-gene-0.3-mRNA-1	0.00231832	0.0209803	-0.588074	0.193058	6.13581	0.134663	0.00251401	0.0393154	0.0720288	0.0720288
maker-scaffold_5105|ref0001331-exonerate_est2genome-gene-0.0-mRNA-1	3.40349e-05	0.000719785	-0.588249	0.14193	8.29057	0.103678	0.000279362	0.00533282	0.040009	0.040009
maker-scaffold_370|ref0040302-exonerate_est2genome-gene-0.4-mRNA-1	0.00102426	0.0111023	-0.588437	0.179195	9.91563	0.125451	5.44244e-05	0.0308852	0.0641674	0.0641674
maker-scaffold_579|ref0000894-exonerate_est2genome-gene-0.1-mRNA-1	0.00233264	0.0210897	-0.59058	0.193999	6.11289	0.151427	0.00231508	0.0580888	0.0729559	0.0729559
maker-scaffold_119|ref0032466-exonerate_est2genome-gene-1.6-mRNA-1	0.000980652	0.0106978	-0.593785	0.180152	7.09886	0.156374	0.00090462	0.0640049	0.0468595	0.0640049
maker-scaffold_3166|ref0009849-exonerate_est2genome-gene-0.0-mRNA-1	0.00100916	0.0109619	-0.593974	0.180651	6.86516	0.156747	0.00624889	0.0590208	0.0507125	0.0590208
maker-scaffold_1110|ref0034919-exonerate_est2genome-gene-0.2-mRNA-1	0.00129299	0.0132814	-0.594447	0.184752	6.36559	0.113911	0.00447979	0.0106269	0.0637871	0.0637871
maker-scaffold_13714|ref0005324-exonerate_est2genome-gene-0.1-mRNA-1	0.00141483	0.0142373	-0.594642	0.186314	7.54545	0.160536	0.000556891	0.068869	0.0420415	0.068869
maker-scaffold_12550|ref0039894-exonerate_est2genome-gene-0.0-mRNA-1	0.000147372	0.00238195	-0.596282	0.157104	7.00889	0.122088	0.00115282	0.0227655	0.0482105	0.0482105
maker-scaffold_13979|ref0019120-exonerate_est2genome-gene-0.0-mRNA-1	7.5258e-05	0.00137727	-0.596421	0.150649	7.8088	0.14054	0.00215626	0.0432338	0.0405126	0.0432338
maker-scaffold_6217|ref0024873-exonerate_est2genome-gene-0.1-mRNA-2	0.00363591	0.0295242	-0.596915	0.205257	6.21205	0.127818	0.0151586	0.0151928	0.0691021	0.0691021
maker-scaffold_4558|ref0032908-exonerate_est2genome-gene-0.0-mRNA-1	0.000341741	0.00468863	-0.5977	0.166889	8.10851	0.149816	0.000334549	0.0553696	0.0398577	0.0553696
maker-scaffold_13463|ref0008689-exonerate_est2genome-gene-0.1-mRNA-1	0.00308217	0.02616	-0.598176	0.202126	5.98021	0.118754	0.00287131	0.0164038	0.0788385	0.0788385
maker-scaffold_670|ref0020302-exonerate_est2genome-gene-0.3-mRNA-1	0.000836917	0.00944494	-0.599227	0.179394	6.40234	0.151103	0.001762	0.0548342	0.0626022	0.0626022
maker-scaffold_13313|ref0016504-exonerate_est2genome-gene-0.0-mRNA-1	0.0010624	0.0114235	-0.599366	0.183099	6.3429	0.15011	0.00251725	0.0528646	0.0645331	0.0645331
maker-scaffold_2040|ref0038147-exonerate_est2genome-gene-0.1-mRNA-1	0.000207844	0.00312378	-0.599654	0.161663	6.8548	0.134918	0.00135876	0.0361839	0.050911	0.050911
maker-scaffold_129|ref0038019-exonerate_est2genome-gene-1.1-mRNA-1	2.23891e-05	0.000508037	-0.600878	0.141729	8.13417	0.125358	0.000320333	0.0255791	0.0398539	0.0398539
maker-scaffold_1937|ref0031964-exonerate_est2genome-gene-0.2-mRNA-1	0.00181074	0.0172554	-0.602646	0.193178	6.13467	0.142421	0.00256107	0.042536	0.0720746	0.0720746
maker-scaffold_8786|ref0035014-exonerate_est2genome-gene-0.0-mRNA-1	0.00111214	0.0117893	-0.603506	0.185096	8.08279	0.162795	0.000454368	0.0680665	0.0398698	0.0680665
maker-scaffold_139|ref0020069-exonerate_est2genome-gene-1.1-mRNA-1	2.23097e-05	0.000506686	-0.603916	0.142419	7.90998	0.137589	0.000401093	0.0385481	0.0401651	0.0401651
maker-scaffold_683|ref0041620-exonerate_est2genome-gene-0.1-mRNA-1	4.78273e-05	0.00094123	-0.604649	0.148709	8.93945	0.116323	0.000126938	0.0137168	0.0441015	0.0441015
maker-scaffold_158|ref0007456-exonerate_est2genome-gene-1.0-mRNA-1	0.000205854	0.00310409	-0.605712	0.163189	6.79555	0.143694	0.00116318	0.0441843	0.052098	0.052098
maker-scaffold_924|ref0043446-exonerate_est2genome-gene-0.0-mRNA-2	6.17922e-05	0.0011735	-0.60779	0.151725	7.22933	0.127591	0.000891952	0.0248278	0.0451491	0.0451491
maker-scaffold_8478|ref0002081-exonerate_est2genome-gene-0.0-mRNA-1	0.00212033	0.0195655	-0.608894	0.198153	6.03885	0.141137	0.00240832	0.0386673	0.0761213	0.0761213
maker-scaffold_10184|ref0022839-exonerate_est2genome-gene-0.0-mRNA-1	0.000880485	0.00983407	-0.612331	0.184095	7.83872	0.165227	0.000427937	0.0673539	0.0403963	0.0673539
maker-scaffold_2940|ref0012768-exonerate_est2genome-gene-0.3-mRNA-1	0.000405836	0.00532706	-0.616368	0.174299	7.59197	0.160626	0.000530145	0.0602304	0.0417041	0.0602304
maker-scaffold_6287|ref0000567-exonerate_est2genome-gene-0.1-mRNA-2	0.000118992	0.00200322	-0.616433	0.160188	7.7711	0.152557	0.0015828	0.0497373	0.0406756	0.0497373
maker-scaffold_11969|ref0007543-exonerate_est2genome-gene-0.1-mRNA-1	9.30903e-05	0.00164423	-0.619639	0.158559	6.95411	0.145702	0.00117117	0.0408302	0.0491109	0.0491109
maker-scaffold_144|ref0025651-exonerate_est2genome-gene-0.0-mRNA-1	4.03162e-05	0.00082459	-0.620303	0.151085	7.92526	0.149067	0.000461696	0.0451916	0.0401239	0.0451916
maker-scaffold_153|ref0007463-exonerate_est2genome-gene-0.2-mRNA-1	2.91896e-05	0.000630382	-0.620509	0.148458	7.38205	0.141186	0.000612289	0.0357603	0.0434672	0.0434672
maker-scaffold_512|ref0037026-exonerate_est2genome-gene-0.0-mRNA-1	3.09655e-05	0.000665354	-0.620969	0.149048	7.74573	0.148255	0.000472627	0.0439577	0.0407956	0.0439577
maker-scaffold_10485|ref0015533-exonerate_est2genome-gene-0.0-mRNA-1	3.17188e-05	0.000678113	-0.623463	0.149844	8.99657	0.116055	0.000151401	0.0056776	0.0447548	0.0447548
maker-scaffold_12990|ref0036404-exonerate_est2genome-gene-0.0-mRNA-1	0.000319405	0.00446379	-0.626033	0.173945	6.52827	0.12864	0.00178942	0.0176518	0.0587243	0.0587243
maker-scaffold_417|ref0039285-exonerate_est2genome-gene-0.0-mRNA-1	0.00017197	0.00269251	-0.6262	0.166676	7.6848	0.159661	0.000485308	0.0550766	0.0411181	0.0550766
maker-scaffold_2394|ref0003898-exonerate_est2genome-gene-0.1-mRNA-1	9.66626e-05	0.00169558	-0.626798	0.160766	6.87478	0.140012	0.00116106	0.031227	0.0505305	0.0505305
maker-scaffold_3331|ref0002104-exonerate_est2genome-gene-0.0-mRNA-1	0.00241207	0.0216238	-0.627323	0.206753	5.95243	0.128404	0.00529533	0.0133319	0.0801986	0.0801986
maker-scaffold_1241|ref0044127-exonerate_est2genome-gene-0.2-mRNA-1	0.000768091	0.00887638	-0.627982	0.186675	7.8772	0.172413	0.000465663	0.0692292	0.0402634	0.0692292
maker-scaffold_258|ref0030180-exonerate_est2genome-gene-0.3-mRNA-1	0.000131143	0.00216512	-0.628124	0.164245	6.76485	0.154398	0.00120385	0.0474135	0.0527492	0.0527492
maker-scaffold_12|ref0042665-exonerate_est2genome-gene-2.0-mRNA-1	1.28494e-05	0.000317944	-0.628632	0.144094	7.69927	0.138865	0.000489044	0.0297945	0.0410371	0.0410371
maker-scaffold_18019|ref0012522-exonerate_est2genome-gene-0.0-mRNA-1	9.96069e-05	0.00173175	-0.630211	0.161944	6.8344	0.156101	0.00114176	0.0485874	0.0513097	0.0513097
maker-scaffold_5085|ref0012685-exonerate_est2genome-gene-0.1-mRNA-1	8.88241e-06	0.00023452	-0.630385	0.141891	8.27903	0.133966	0.000279197	0.0235527	0.039987	0.039987
maker-scaffold_5884|ref0000548-exonerate_est2genome-gene-0.2-mRNA-1	9.28966e-05	0.00164308	-0.635606	0.162624	6.82345	0.145641	0.0013654	0.0338843	0.0515279	0.0515279
maker-scaffold_8277|ref0043432-exonerate_est2genome-gene-0.1-mRNA-2	0.000368635	0.00496411	-0.635628	0.178468	6.4394	0.157598	0.00226862	0.0469216	0.0614332	0.0614332
maker-scaffold_10749|ref0025921-exonerate_est2genome-gene-0.0-mRNA-1	0.00138527	0.0140037	-0.637953	0.199503	6.76891	0.184512	0.00142165	0.0781816	0.0526617	0.0781816
snap_masked-scaffold_17283|ref0035310-processed-gene-0.0-mRNA-1	0.00340636	0.0281072	-0.638789	0.218131	5.75193	0.146569	0.00341653	0.031564	0.0917454	0.0917454
maker-scaffold_8204|ref0040445-exonerate_est2genome-gene-0.3-mRNA-2	0.00106173	0.0114217	-0.640073	0.195523	6.14929	0.176755	0.00496439	0.0646849	0.0714944	0.0714944
maker-scaffold_5430|ref0045179-exonerate_est2genome-gene-0.3-mRNA-1	8.83059e-05	0.00157389	-0.640842	0.163452	7.62164	0.163137	0.000521643	0.0529118	0.0415042	0.0529118
maker-scaffold_10504|ref0032183-exonerate_est2genome-gene-0.1-mRNA-2	0.000519693	0.00648472	-0.641766	0.184926	6.57047	0.155644	0.0108736	0.0334236	0.0575215	0.0575215
maker-scaffold_290|ref0003372-exonerate_est2genome-gene-1.0-mRNA-1	4.53415e-05	0.000902056	-0.642819	0.157614	7.39644	0.160648	0.000854312	0.0488303	0.0433262	0.0488303
maker-scaffold_1649|ref0041449-exonerate_est2genome-gene-0.2-mRNA-1	1.2687e-05	0.000314768	-0.646573	0.148112	8.35086	0.157051	0.000251841	0.0436224	0.0401511	0.0436224
maker-scaffold_89|ref0023180-exonerate_est2genome-gene-1.6-mRNA-1	0.00173142	0.016612	-0.648253	0.206924	5.90181	0.148612	0.00282313	0.0304799	0.0828118	0.0828118
maker-scaffold_289|ref0033873-exonerate_est2genome-gene-0.3-mRNA-1	0.00106027	0.0114199	-0.648869	0.198187	6.04123	0.168132	0.00254116	0.0532696	0.0760149	0.0760149
maker-scaffold_1170|ref0022504-exonerate_est2genome-gene-0.3-mRNA-1	5.21087e-05	0.00100914	-0.650497	0.160777	8.3689	0.165212	0.00024767	0.0514507	0.0402026	0.0514507
maker-scaffold_7558|ref0041365-exonerate_est2genome-gene-0.0-mRNA-1	2.58553e-05	0.000571439	-0.651229	0.154789	7.09343	0.132497	0.000982531	0.0122313	0.0469368	0.0469368
maker-scaffold_15770|ref0017847-exonerate_est2genome-gene-0.1-mRNA-1	4.19676e-05	0.000849547	-0.651831	0.159124	7.05089	0.164802	0.001008	0.049633	0.0475609	0.049633
maker-scaffold_102|ref0001924-exonerate_est2genome-gene-1.3-mRNA-2	8.02995e-05	0.00145768	-0.652156	0.165375	9.42876	0.1684	0.000144887	0.0545527	0.0515616	0.0545527
maker-scaffold_12729|ref0039219-exonerate_est2genome-gene-0.0-mRNA-1	0.000257454	0.00372243	-0.652488	0.178532	6.42892	0.150688	0.0019863	0.0319035	0.0617614	0.0617614
maker-scaffold_130|ref0020074-exonerate_est2genome-gene-0.0-mRNA-1	0.000169326	0.00265763	-0.653809	0.173845	6.80723	0.173943	0.00120038	0.059244	0.0518569	0.059244
maker-scaffold_8763|ref0000790-exonerate_est2genome-gene-0.0-mRNA-1	0.0011847	0.0124038	-0.654141	0.201737	5.98448	0.178671	0.00276204	0.0630546	0.0786338	0.0786338
maker-scaffold_1110|ref0034919-exonerate_est2genome-gene-0.2-mRNA-2	3.96264e-05	0.000813746	-0.655841	0.159586	7.19734	0.166552	0.00136842	0.0495668	0.0455435	0.0495668
maker-scaffold_1329|ref0023235-exonerate_est2genome-gene-0.1-mRNA-1	6.63395e-05	0.00124046	-0.658799	0.165152	7.9486	0.170762	0.000362818	0.0541875	0.0400666	0.0541875
maker-scaffold_618|ref0009426-exonerate_est2genome-gene-0.1-mRNA-1	7.50126e-05	0.00137541	-0.659975	0.166669	6.71123	0.135978	0.00160743	0.0118448	0.0539495	0.0539495
maker-scaffold_8338|ref0001878-exonerate_est2genome-gene-0.0-mRNA-1	0.000158075	0.00252613	-0.660265	0.174764	6.67028	0.176916	0.00157475	0.0595105	0.0549232	0.0595105
maker-scaffold_500|ref0006336-exonerate_est2genome-gene-0.1-mRNA-1	7.68489e-05	0.00140303	-0.66122	0.167227	6.72547	0.166702	0.00230732	0.0464411	0.0536227	0.0536227
maker-scaffold_1692|ref0045138-exonerate_est2genome-gene-0.0-mRNA-1	0.000164317	0.00260393	-0.661502	0.175541	7.75855	0.177849	0.00049492	0.061134	0.0407339	0.061134
maker-scaffold_1451|ref0003113-exonerate_est2genome-gene-0.1-mRNA-1	0.000784209	0.00901631	-0.662521	0.197278	7.55125	0.192128	0.00062342	0.077214	0.0419978	0.077214
maker-scaffold_520|ref0042155-exonerate_est2genome-gene-0.7-mRNA-1	5.16974e-06	0.000146831	-0.663051	0.145477	7.61026	0.141083	0.00074759	0.017303	0.0415794	0.0415794
maker-scaffold_6033|ref0044035-exonerate_est2genome-gene-0.0-mRNA-1	5.67157e-05	0.00108628	-0.664302	0.165	6.77339	0.148273	0.00188451	0.0240018	0.0525655	0.0525655
maker-scaffold_3186|ref0043886-exonerate_est2genome-gene-0.2-mRNA-1	0.00179511	0.0171349	-0.665834	0.213259	5.8175	0.193959	0.00336336	0.0751437	0.0875951	0.0875951
maker-scaffold_1672|ref0036116-exonerate_est2genome-gene-0.1-mRNA-1	0.000215805	0.00322066	-0.666225	0.180072	7.9731	0.182403	0.000474868	0.0643773	0.0400138	0.0643773
maker-scaffold_3836|ref0009936-exonerate_est2genome-gene-0.0-mRNA-1	7.07046e-06	0.000194114	-0.666602	0.148412	7.38811	0.142903	0.000644917	0.0179561	0.0434074	0.0434074
maker-scaffold_11907|ref0020137-exonerate_est2genome-gene-0.2-mRNA-1	0.00156841	0.0154152	-0.668467	0.211425	5.84154	0.157505	0.00322976	0.0315765	0.0861716	0.0861716
maker-scaffold_3586|ref0003174-exonerate_est2genome-gene-0.2-mRNA-1	6.20807e-05	0.00117722	-0.668898	0.167026	7.03905	0.17566	0.00122715	0.054568	0.0477405	0.054568
maker-scaffold_865|ref0011601-exonerate_est2genome-gene-0.5-mRNA-1	0.0014811	0.01471	-0.669182	0.210543	5.85079	0.189171	0.00301979	0.068411	0.085637	0.085637
maker-scaffold_1028|ref0038072-exonerate_est2genome-gene-0.1-mRNA-1	0.00337485	0.0279194	-0.669353	0.228342	5.62984	0.181551	0.0039896	0.0584755	0.100291	0.100291
maker-scaffold_3578|ref0030280-exonerate_est2genome-gene-0.3-mRNA-1	0.000467166	0.00597846	-0.66974	0.191414	6.16508	0.155959	0.00240053	0.0300343	0.0708781	0.0708781
maker-scaffold_3886|ref0016939-exonerate_est2genome-gene-0.2-mRNA-1	0.00137478	0.0139197	-0.670096	0.209412	5.89188	0.137308	0.00436084	0.00615565	0.083346	0.083346
maker-scaffold_5488|ref0044397-exonerate_est2genome-gene-0.2-mRNA-1	0.000416238	0.00544418	-0.672474	0.190526	6.18196	0.167111	0.00236979	0.0418529	0.0702303	0.0702303
maker-scaffold_3636|ref0034389-exonerate_est2genome-gene-0.0-mRNA-1	0.000174134	0.00271473	-0.673614	0.179446	6.41604	0.136924	0.00223423	0.00625815	0.0621673	0.0621673
maker-scaffold_5497|ref0026597-exonerate_est2genome-gene-0.1-mRNA-1	1.86661e-05	0.000437171	-0.675074	0.157717	6.98445	0.146048	0.00114485	0.0173359	0.0486047	0.0486047
maker-scaffold_1023|ref0038069-exonerate_est2genome-gene-0.0-mRNA-1	0.000741259	0.00862098	-0.675841	0.200318	6.49897	0.199293	0.0016222	0.0786323	0.0595984	0.0786323
maker-scaffold_4381|ref0037316-exonerate_est2genome-gene-0.0-mRNA-1	7.44307e-06	0.000202168	-0.676202	0.150917	9.04846	0.145725	0.000157672	0.0174387	0.0453944	0.0453944
maker-scaffold_3540|ref0025045-exonerate_est2genome-gene-0.1-mRNA-2	0.00033337	0.00461346	-0.677101	0.188719	8.30523	0.192044	0.000304275	0.0709252	0.0400393	0.0709252
maker-scaffold_1591|ref0025679-exonerate_est2genome-gene-0.3-mRNA-1	0.000454254	0.00585587	-0.680465	0.194065	7.80108	0.196857	0.000495699	0.0748268	0.0405445	0.0748268
maker-scaffold_102|ref0001924-exonerate_est2genome-gene-1.3-mRNA-1	1.94528e-05	0.000449814	-0.680861	0.159412	9.37204	0.160446	0.000361518	0.0323021	0.0504628	0.0504628
maker-scaffold_3356|ref0014718-exonerate_est2genome-gene-0.1-mRNA-1	0.000161885	0.00257412	-0.68122	0.180595	6.38056	0.17323	0.00192756	0.045487	0.0633014	0.0633014
maker-scaffold_13409|ref0019586-exonerate_est2genome-gene-0.1-mRNA-1	0.000164577	0.00260393	-0.681884	0.180968	8.3289	0.188989	0.000260864	0.0652381	0.040094	0.0652381
maker-scaffold_67|ref0037357-exonerate_est2genome-gene-0.1-mRNA-1	7.85099e-06	0.000211894	-0.685907	0.153474	7.14494	0.142375	0.000884692	0.00839686	0.0462238	0.0462238
maker-scaffold_8029|ref0005086-exonerate_est2genome-gene-0.2-mRNA-2	2.73315e-05	0.000598362	-0.689711	0.164427	6.82466	0.180722	0.00256894	0.0497066	0.0515036	0.0515036
maker-scaffold_14690|ref0043684-exonerate_est2genome-gene-0.0-mRNA-1	0.00040099	0.005299	-0.689868	0.194909	6.31357	0.201102	0.00310488	0.0728744	0.0655156	0.0728744
maker-scaffold_7736|ref0010285-exonerate_est2genome-gene-0.0-mRNA-1	1.24796e-06	4.27813e-05	-0.690213	0.142375	7.92021	0.151357	0.000403944	0.0173809	0.0401372	0.0401372
maker-scaffold_5879|ref0040206-exonerate_est2genome-gene-0.0-mRNA-1	0.000209044	0.00313627	-0.691287	0.18644	6.72523	0.175963	0.0158915	0.0301061	0.0536282	0.0536282
maker-scaffold_5736|ref0036698-exonerate_est2genome-gene-0.1-mRNA-1	0.000716061	0.0083699	-0.692784	0.204763	5.9377	0.159771	0.00291499	0.0235011	0.0809404	0.0809404
maker-scaffold_3041|ref0007386-exonerate_est2genome-gene-0.2-mRNA-1	3.50257e-05	0.000735856	-0.694014	0.167715	6.67337	0.175983	0.00140866	0.043353	0.054848	0.054848
maker-scaffold_7041|ref0017984-exonerate_est2genome-gene-0.1-mRNA-2	1.32932e-06	4.52058e-05	-0.695006	0.143735	8.58309	0.163057	0.000181853	0.0290398	0.0411378	0.0411378
maker-scaffold_8706|ref0036888-exonerate_est2genome-gene-0.0-mRNA-1	0.00128882	0.0132439	-0.697044	0.216577	9.25143	0.219229	0.000110153	0.0937009	0.0483443	0.0937009
maker-scaffold_169|ref0012857-exonerate_est2genome-gene-0.2-mRNA-3	1.88994e-06	6.18081e-05	-0.697498	0.146384	7.87852	0.168671	0.00259733	0.0320183	0.0402592	0.0402592
maker-scaffold_2724|ref0040402-exonerate_est2genome-gene-0.1-mRNA-1	0.0007809	0.00898369	-0.698455	0.207906	7.60574	0.213482	0.000822133	0.0856276	0.0416098	0.0856276
maker-scaffold_183|ref0000332-exonerate_est2genome-gene-0.2-mRNA-1	0.000972399	0.0106397	-0.698899	0.211891	6.64897	0.216527	0.00296083	0.0868345	0.0554504	0.0868345
maker-scaffold_13227|ref0036868-exonerate_est2genome-gene-0.1-mRNA-1	0.000367931	0.00495726	-0.699343	0.19633	6.47198	0.205815	0.00161323	0.0754778	0.0604236	0.0754778
maker-scaffold_1231|ref0015293-exonerate_est2genome-gene-0.2-mRNA-1	0.000502991	0.00631027	-0.70274	0.201986	7.73164	0.211038	0.000526167	0.0810702	0.0408659	0.0810702
maker-scaffold_11178|ref0046689-exonerate_est2genome-gene-0.0-mRNA-1	1.85558e-06	6.09877e-05	-0.703522	0.147534	7.44371	0.160236	0.000648018	0.0213131	0.0428844	0.0428844
maker-scaffold_5287|ref0042692-exonerate_est2genome-gene-0.2-mRNA-1	0.000356051	0.0048201	-0.705367	0.197544	6.05585	0.171164	0.00267751	0.0311666	0.0753698	0.0753698
maker-scaffold_10483|ref0015531-exonerate_est2genome-gene-0.0-mRNA-1	0.000128276	0.00212723	-0.70561	0.184245	6.30624	0.165482	0.00212789	0.0249731	0.0657643	0.0657643
maker-scaffold_3876|ref0034878-exonerate_est2genome-gene-0.0-mRNA-1	1.97838e-05	0.000456639	-0.706994	0.165676	7.37597	0.189866	0.000689544	0.0542078	0.0435276	0.0542078
maker-scaffold_14792|ref0046094-exonerate_est2genome-gene-0.1-mRNA-1	7.91774e-06	0.000212347	-0.70838	0.158567	8.78315	0.186475	0.000504312	0.0497824	0.0425736	0.0497824
maker-scaffold_1664|ref0005604-exonerate_est2genome-gene-0.1-mRNA-1	0.000129724	0.00214845	-0.708423	0.185113	9.49702	0.202133	9.58576e-05	0.0684376	0.0529757	0.0684376
maker-scaffold_6772|ref0044363-exonerate_est2genome-gene-0.0-mRNA-1	7.9103e-06	0.000212347	-0.709946	0.15891	6.93253	0.15379	0.00102162	0.0103929	0.0494831	0.0494831
maker-scaffold_3650|ref0023704-exonerate_est2genome-gene-0.1-mRNA-1	0.000219013	0.00326338	-0.710008	0.192101	6.24375	0.194405	0.00585792	0.0529113	0.0679478	0.0679478
maker-scaffold_15338|ref0037043-exonerate_est2genome-gene-0.0-mRNA-1	5.04475e-06	0.000143922	-0.711289	0.155885	7.05642	0.157099	0.00112222	0.0135156	0.0474778	0.0474778
maker-scaffold_6244|ref0025893-exonerate_est2genome-gene-0.2-mRNA-1	0.00048868	0.00618243	-0.711989	0.20419	8.32521	0.216312	0.000610147	0.0827774	0.040085	0.0827774
maker-scaffold_711|ref0006960-exonerate_est2genome-gene-0.0-mRNA-1	0.000435131	0.00566225	-0.715951	0.203522	6.82893	0.217461	0.00115669	0.0816857	0.0514184	0.0816857
maker-scaffold_12186|ref0006327-exonerate_est2genome-gene-0.0-mRNA-1	0.000895583	0.00997897	-0.716238	0.215642	7.07744	0.226287	0.000912545	0.0920902	0.0471675	0.0920902
maker-scaffold_8814|ref0020090-exonerate_est2genome-gene-0.0-mRNA-1	0.00514601	0.0384031	-0.71645	0.256081	5.43415	0.156676	0.0154214	-0.00373227	0.115733	0.115733
maker-scaffold_5417|ref0023615-exonerate_est2genome-gene-0.3-mRNA-1	0.000123705	0.00206485	-0.717992	0.187042	6.78122	0.207263	0.00138916	0.0685803	0.0523988	0.0685803
maker-scaffold_2508|ref0009245-exonerate_est2genome-gene-0.4-mRNA-1	0.000338764	0.00466084	-0.71841	0.200466	6.123	0.216352	0.00228443	0.078089	0.0725441	0.078089
maker-scaffold_12606|ref0011727-exonerate_est2genome-gene-0.1-mRNA-1	3.9733e-05	0.000814621	-0.722275	0.175778	6.4878	0.15907	0.00185672	0.00983175	0.0599388	0.0599388
maker-scaffold_13946|ref0001011-exonerate_est2genome-gene-0.0-mRNA-1	3.22785e-06	9.83587e-05	-0.723761	0.155455	7.06965	0.176736	0.0010509	0.0305315	0.0472815	0.0472815
maker-scaffold_3262|ref0023034-exonerate_est2genome-gene-0.2-mRNA-1	0.00237564	0.0213799	-0.724836	0.238531	5.87286	0.192831	0.0294047	0.020435	0.0843897	0.0843897
maker-scaffold_7235|ref0035587-exonerate_est2genome-gene-0.0-mRNA-1	0.000196748	0.00299944	-0.72498	0.194722	6.09638	0.200794	0.00219507	0.0568655	0.0736382	0.0736382
maker-scaffold_2865|ref0009295-exonerate_est2genome-gene-0.3-mRNA-1	5.30858e-07	2.06522e-05	-0.725675	0.144706	7.66629	0.166873	0.000654074	0.0184969	0.0412258	0.0412258
maker-scaffold_7286|ref0018642-exonerate_est2genome-gene-0.0-mRNA-1	4.73259e-06	0.00013642	-0.726601	0.158775	7.4223	0.194059	0.000784244	0.0496345	0.0430805	0.0496345
maker-scaffold_1238|ref0015289-exonerate_est2genome-gene-0.3-mRNA-1	0.000730515	0.00851155	-0.729027	0.215825	6.3295	0.231704	0.0020588	0.0911021	0.0649792	0.0911021
maker-scaffold_217|ref0005186-exonerate_est2genome-gene-1.1-mRNA-1	8.08883e-05	0.00146612	-0.731009	0.185453	9.88608	0.211637	6.01154e-05	0.0687254	0.0632178	0.0687254
maker-scaffold_6043|ref0000269-exonerate_est2genome-gene-0.1-mRNA-2	0.00076749	0.00887345	-0.731925	0.217559	6.29304	0.199288	0.0284476	0.0254834	0.0662162	0.0662162
maker-scaffold_1754|ref0009904-exonerate_est2genome-gene-0.0-mRNA-1	0.000479468	0.00609613	-0.732259	0.209698	7.97753	0.228583	0.000593351	0.0873529	0.0400051	0.0873529
maker-scaffold_2332|ref0018206-exonerate_est2genome-gene-0.0-mRNA-1	0.00144604	0.0144746	-0.732792	0.230054	5.6173	0.218438	0.0046417	0.0712081	0.101208	0.101208
maker-scaffold_9848|ref0020689-exonerate_est2genome-gene-0.1-mRNA-1	0.000259351	0.00374137	-0.732931	0.200646	10.0045	0.222498	5.4521e-05	0.0804635	0.0671905	0.0804635
maker-scaffold_10815|ref0027962-exonerate_est2genome-gene-0.1-mRNA-2	0.00520276	0.0386834	-0.733073	0.262355	5.69357	0.191747	0.0419145	0.0026582	0.0957456	0.0957456
maker-scaffold_8467|ref0032615-exonerate_est2genome-gene-0.2-mRNA-1	0.000689151	0.00811487	-0.734789	0.216506	5.77552	0.20849	0.00354409	0.0597225	0.0902052	0.0902052
maker-scaffold_15057|ref0047042-exonerate_est2genome-gene-0.0-mRNA-1	0.000334104	0.00462111	-0.735012	0.204892	9.83335	0.226322	6.81927e-05	0.0838934	0.0615889	0.0838934
maker-scaffold_1372|ref0016005-exonerate_est2genome-gene-0.3-mRNA-1	0.00100178	0.0108865	-0.737292	0.224099	7.17472	0.241406	0.000785786	0.0996551	0.0458319	0.0996551
maker-scaffold_2968|ref0000237-exonerate_est2genome-gene-0.0-mRNA-1	4.82812e-05	0.000946512	-0.737376	0.18145	6.37586	0.195906	0.00239512	0.0449202	0.0634532	0.0634532
maker-scaffold_5908|ref0013747-exonerate_est2genome-gene-0.2-mRNA-1	7.51074e-07	2.77223e-05	-0.737571	0.149074	7.3611	0.193111	0.000768599	0.0431909	0.0436778	0.0436778
maker-scaffold_2564|ref0021831-exonerate_est2genome-gene-0.1-mRNA-1	0.000178031	0.00276533	-0.739943	0.197407	6.46931	0.223238	0.00174118	0.076198	0.0605057	0.076198
maker-scaffold_6139|ref0028452-exonerate_est2genome-gene-0.1-mRNA-1	0.000299771	0.0042306	-0.74083	0.204904	7.31085	0.228784	0.000720244	0.0832511	0.0442098	0.0832511
maker-scaffold_9921|ref0040540-exonerate_est2genome-gene-0.0-mRNA-3	0.000855654	0.0096054	-0.740956	0.222233	7.02099	0.241526	0.00684908	0.0919263	0.0480199	0.0919263
maker-scaffold_13626|ref0025822-exonerate_est2genome-gene-0.1-mRNA-1	0.00029451	0.00417768	-0.741221	0.204753	5.93299	0.217607	0.00266627	0.0680728	0.0811809	0.0811809
maker-scaffold_12997|ref0036403-exonerate_est2genome-gene-0.3-mRNA-1	1.67031e-07	7.80241e-06	-0.741959	0.141792	8.10179	0.182042	0.000349952	0.0285308	0.0398601	0.0398601
maker-scaffold_7496|ref0015651-exonerate_est2genome-gene-0.0-mRNA-1	0.000974026	0.0106526	-0.742665	0.225192	5.66889	0.227318	0.00393913	0.0774152	0.0974834	0.0974834
maker-scaffold_9433|ref0041960-exonerate_est2genome-gene-0.1-mRNA-2	0.00113729	0.0119961	-0.743	0.228323	5.71264	0.247097	0.00658974	0.0976733	0.0944201	0.0976733
maker-scaffold_4561|ref0015018-exonerate_est2genome-gene-0.3-mRNA-1	6.25494e-05	0.00118392	-0.74754	0.186746	6.25737	0.219445	0.00194603	0.0678019	0.0674618	0.0678019
maker-scaffold_7641|ref0036653-exonerate_est2genome-gene-0.0-mRNA-1	0.000924876	0.0102383	-0.748095	0.225844	6.70528	0.247337	0.00314432	0.0988671	0.0540878	0.0988671
maker-scaffold_13571|ref0045935-exonerate_est2genome-gene-0.0-mRNA-1	3.53629e-05	0.00074111	-0.74941	0.181198	8.31161	0.216747	0.000281747	0.0653839	0.0400533	0.0653839
maker-scaffold_11774|ref0047050-exonerate_est2genome-gene-0.0-mRNA-1	2.35659e-07	1.03273e-05	-0.751492	0.145391	7.59004	0.197592	0.000524837	0.0417524	0.0417175	0.0417524
maker-scaffold_355|ref0027906-exonerate_est2genome-gene-0.0-mRNA-2	0.00119109	0.0124605	-0.751621	0.23191	5.91357	0.253608	0.0174819	0.0900824	0.0821886	0.0900824
maker-scaffold_1329|ref0023235-exonerate_est2genome-gene-0.0-mRNA-1	1.49819e-07	7.10246e-06	-0.751656	0.143097	8.36029	0.179793	0.000775865	0.0206534	0.0401775	0.0401775
maker-scaffold_8456|ref0014705-exonerate_est2genome-gene-0.1-mRNA-2	0.00416969	0.0326823	-0.752071	0.2625	5.39086	0.219542	0.0182672	0.0493281	0.119545	0.119545
maker-scaffold_4529|ref0038445-exonerate_est2genome-gene-0.0-mRNA-1	4.01194e-05	0.000821813	-0.752137	0.183145	7.54496	0.219132	0.00054402	0.06654	0.0420453	0.06654
maker-scaffold_9548|ref0015616-exonerate_est2genome-gene-0.0-mRNA-1	0.000465505	0.00596329	-0.755916	0.215985	6.96989	0.24323	0.00102605	0.0922727	0.0488451	0.0922727
maker-scaffold_2945|ref0012771-exonerate_est2genome-gene-0.1-mRNA-1	0.000822451	0.00930639	-0.757197	0.226358	5.71103	0.204289	0.00794469	0.0392766	0.0945314	0.0945314
maker-scaffold_1350|ref0028599-exonerate_est2genome-gene-0.0-mRNA-1	4.61518e-05	0.000915321	-0.757812	0.185998	6.49865	0.223386	0.00603396	0.0631565	0.0596083	0.0631565
maker-scaffold_4444|ref0017402-exonerate_est2genome-gene-0.2-mRNA-1	9.76877e-08	4.9435e-06	-0.758435	0.142269	8.36055	0.196664	0.000302936	0.0373979	0.0401783	0.0401783
maker-scaffold_13377|ref0003963-exonerate_est2genome-gene-0.0-mRNA-1	3.70272e-06	0.000110973	-0.759106	0.164046	6.81697	0.17931	0.00216344	0.0149514	0.0516585	0.0516585
maker-scaffold_9433|ref0041960-exonerate_est2genome-gene-0.1-mRNA-1	0.00142603	0.014319	-0.759631	0.238179	5.57488	0.229557	0.00908197	0.0663883	0.104376	0.104376
maker-scaffold_5340|ref0024726-exonerate_est2genome-gene-0.0-mRNA-3	2.66196e-05	0.000585792	-0.760122	0.180955	6.53962	0.221215	0.00389682	0.0615926	0.0583945	0.0615926
maker-scaffold_9676|ref0013877-exonerate_est2genome-gene-0.0-mRNA-3	0.00257923	0.0227466	-0.760255	0.252251	5.59698	0.229708	0.0245479	0.0507824	0.102713	0.102713
maker-scaffold_384|ref0019067-exonerate_est2genome-gene-0.1-mRNA-3	0.00040289	0.00531122	-0.760564	0.214959	7.86388	0.244486	0.00174403	0.0906706	0.0403073	0.0906706
maker-scaffold_7195|ref0025963-exonerate_est2genome-gene-0.2-mRNA-1	0.000221431	0.00329133	-0.764602	0.207028	6.68503	0.240509	0.00227844	0.083443	0.0545665	0.083443
maker-scaffold_7472|ref0003046-exonerate_est2genome-gene-0.0-mRNA-1	1.56475e-05	0.000377925	-0.764621	0.177021	6.53043	0.220761	0.00181012	0.0608629	0.0586611	0.0608629
maker-scaffold_1329|ref0023235-exonerate_est2genome-gene-0.0-mRNA-2	1.52592e-05	0.0003703	-0.766634	0.17726	6.89567	0.221787	0.0114488	0.0513934	0.0501427	0.0513934
maker-scaffold_4968|ref0009058-exonerate_est2genome-gene-0.2-mRNA-1	0.000395681	0.00524524	-0.767152	0.216529	5.9363	0.248524	0.00301005	0.0907599	0.0810118	0.0907599
maker-scaffold_7627|ref0000601-exonerate_est2genome-gene-0.2-mRNA-1	0.00318433	0.0267687	-0.770909	0.261382	5.26694	0.211063	0.00512048	0.0430188	0.13152	0.13152
maker-scaffold_2059|ref0007592-exonerate_est2genome-gene-0.0-mRNA-1	7.25058e-07	2.69965e-05	-0.773894	0.156199	7.02977	0.200852	0.00091319	0.0337771	0.0478833	0.0478833
maker-scaffold_102|ref0001924-exonerate_est2genome-gene-1.8-mRNA-1	0.000214732	0.00321028	-0.774334	0.209222	5.87604	0.207221	0.00333396	0.0385601	0.0842133	0.0842133
maker-scaffold_3886|ref0016939-exonerate_est2genome-gene-0.1-mRNA-1	2.32756e-05	0.000526182	-0.77444	0.183044	6.32378	0.211132	0.00183877	0.0445626	0.0651713	0.0651713
maker-scaffold_1615|ref0046844-exonerate_est2genome-gene-0.8-mRNA-1	0.00145833	0.0145519	-0.774729	0.243407	5.45398	0.231028	0.00445255	0.0650115	0.114042	0.114042
maker-scaffold_9382|ref0018691-exonerate_est2genome-gene-0.1-mRNA-1	8.62827e-06	0.000228761	-0.775806	0.174379	7.02383	0.224092	0.00104841	0.0597675	0.0479755	0.0597675
maker-scaffold_6241|ref0025898-exonerate_est2genome-gene-0.0-mRNA-1	3.05164e-06	9.38866e-05	-0.776905	0.166457	6.73159	0.181852	0.0019315	0.00903489	0.0534841	0.0534841
maker-scaffold_12179|ref0036963-exonerate_est2genome-gene-0.0-mRNA-1	0.000251737	0.00366052	-0.77814	0.212578	6.63558	0.250469	0.00144654	0.0889326	0.0557891	0.0889326
maker-scaffold_4928|ref0034065-exonerate_est2genome-gene-0.1-mRNA-2	0.000807513	0.00920268	-0.780012	0.232825	5.76092	0.266761	0.0138621	0.0945528	0.0911518	0.0945528
maker-scaffold_1121|ref0029466-exonerate_est2genome-gene-0.0-mRNA-2	0.000482406	0.00612128	-0.780161	0.22352	5.70435	0.249137	0.00492762	0.0828488	0.0949949	0.0949949
maker-scaffold_4587|ref0024320-exonerate_est2genome-gene-0.3-mRNA-1	7.94686e-08	4.128e-06	-0.780902	0.145465	8.73081	0.189989	0.000176618	0.0182077	0.0421432	0.0421432
maker-scaffold_2550|ref0016380-exonerate_est2genome-gene-0.1-mRNA-2	0.000173588	0.00271118	-0.781498	0.208142	7.33244	0.248765	0.00118347	0.0854625	0.0439766	0.0854625
maker-scaffold_13201|ref0000772-exonerate_est2genome-gene-0.0-mRNA-1	4.81534e-08	2.69331e-06	-0.782155	0.143304	7.78695	0.188621	0.000467437	0.0156686	0.0406049	0.0406049
maker-scaffold_4338|ref0008456-exonerate_est2genome-gene-0.0-mRNA-1	0.00103452	0.0111802	-0.782872	0.23861	5.54892	0.200159	0.00750265	0.0217204	0.106367	0.106367
maker-scaffold_483|ref0019629-exonerate_est2genome-gene-0.2-mRNA-1	0.000120167	0.00202034	-0.783096	0.203624	5.96477	0.209752	0.00333739	0.0369599	0.0795884	0.0795884
maker-scaffold_1939|ref0031962-exonerate_est2genome-gene-0.1-mRNA-1	1.88176e-05	0.000438238	-0.785469	0.183586	6.31895	0.197839	0.00207418	0.0230842	0.0653336	0.0653336
maker-scaffold_5059|ref0019898-exonerate_est2genome-gene-0.0-mRNA-1	0.00109301	0.0116641	-0.786317	0.240801	6.79541	0.276058	0.00227693	0.113693	0.052101	0.113693
maker-scaffold_9016|ref0010549-exonerate_est2genome-gene-0.0-mRNA-3	4.90382e-05	0.000959141	-0.786822	0.193791	6.17442	0.208963	0.00459124	0.0328361	0.0705183	0.0705183
maker-scaffold_2455|ref0017004-exonerate_est2genome-gene-0.3-mRNA-1	4.7503e-08	2.66864e-06	-0.787406	0.144203	7.70019	0.194131	0.00055679	0.0192592	0.0410321	0.0410321
maker-scaffold_10309|ref0046535-exonerate_est2genome-gene-0.0-mRNA-1	0.000138452	0.00225925	-0.787822	0.206727	5.91349	0.207469	0.00327999	0.03188	0.0821925	0.0821925
maker-scaffold_1408|ref0046248-exonerate_est2genome-gene-0.0-mRNA-1	8.62872e-07	3.12164e-05	-0.788692	0.160284	6.89576	0.21138	0.00124106	0.0380233	0.0501411	0.0501411
maker-scaffold_1763|ref0043801-exonerate_est2genome-gene-0.3-mRNA-1	0.00036732	0.00495164	-0.789926	0.221733	5.71645	0.244731	0.00417344	0.0733517	0.0941573	0.0941573
maker-scaffold_425|ref0033815-exonerate_est2genome-gene-0.0-mRNA-1	0.000353001	0.00478644	-0.790003	0.221108	7.5591	0.262125	0.000639104	0.097138	0.0419394	0.097138
maker-scaffold_1790|ref0047413-exonerate_est2genome-gene-0.1-mRNA-1	2.86519e-05	0.000620871	-0.79015	0.188854	6.34294	0.227224	0.00679964	0.050183	0.0645319	0.0645319
maker-scaffold_14861|ref0046115-exonerate_est2genome-gene-0.1-mRNA-1	0.0011938	0.0124804	-0.791314	0.244206	5.88673	0.281142	0.00327543	0.115997	0.0836258	0.115997
maker-scaffold_1028|ref0038072-exonerate_est2genome-gene-0.0-mRNA-1	0.00150712	0.0149452	-0.793012	0.249901	5.39442	0.239524	0.00567604	0.0641464	0.119225	0.119225
maker-scaffold_8726|ref0024402-exonerate_est2genome-gene-0.1-mRNA-1	0.000207229	0.00311638	-0.79367	0.213925	6.23339	0.258427	0.00276513	0.0887628	0.0683211	0.0887628
maker-scaffold_6171|ref0005112-exonerate_est2genome-gene-0.0-mRNA-4	0.000675323	0.00797782	-0.794794	0.233804	5.69888	0.274195	0.00858323	0.100745	0.0953748	0.100745
maker-scaffold_3968|ref0042586-exonerate_est2genome-gene-0.1-mRNA-1	5.78567e-05	0.00110452	-0.795116	0.197722	6.05699	0.227911	0.00286808	0.052291	0.0753199	0.0753199
maker-scaffold_1752|ref0026070-exonerate_est2genome-gene-0.2-mRNA-2	4.36142e-07	1.74903e-05	-0.796999	0.157745	7.02392	0.210084	0.00179254	0.0315695	0.0479741	0.0479741
maker-scaffold_24924|ref0016282-exonerate_est2genome-gene-0.0-mRNA-1	0.000543973	0.00672948	-0.799174	0.231101	5.6042	0.201402	0.00463913	0.0174367	0.102176	0.102176
maker-scaffold_9601|ref0042687-exonerate_est2genome-gene-0.1-mRNA-1	4.79411e-05	0.000942744	-0.80053	0.196911	6.07166	0.202104	0.00286333	0.0193086	0.0746845	0.0746845
maker-scaffold_12456|ref0037586-exonerate_est2genome-gene-0.0-mRNA-1	0.0013346	0.0136101	-0.800807	0.249594	6.51852	0.290022	0.00174962	0.122845	0.0590116	0.122845
maker-scaffold_8053|ref0012099-exonerate_est2genome-gene-0.0-mRNA-1	0.000350608	0.00477175	-0.801252	0.224144	7.80662	0.269557	0.00878369	0.0916976	0.0405216	0.0916976
maker-scaffold_3766|ref0018793-exonerate_est2genome-gene-0.0-mRNA-1	4.66367e-07	1.85275e-05	-0.802241	0.159186	7.70089	0.227323	0.000507872	0.0501722	0.0410282	0.0501722
maker-scaffold_1948|ref0024982-exonerate_est2genome-gene-0.2-mRNA-1	6.42e-05	0.00120754	-0.802821	0.200865	5.9997	0.229307	0.0027806	0.0499044	0.0779129	0.0779129
maker-scaffold_9406|ref0024242-exonerate_est2genome-gene-0.0-mRNA-1	0.000382662	0.00510717	-0.804634	0.226545	7.51399	0.272964	0.000625418	0.10202	0.0422867	0.10202
maker-scaffold_1269|ref0008185-exonerate_est2genome-gene-0.2-mRNA-1	0.000219179	0.00326338	-0.805178	0.217862	5.75887	0.209197	0.0036414	0.0243173	0.0912863	0.0912863
maker-scaffold_5791|ref0002353-exonerate_est2genome-gene-0.1-mRNA-1	0.000770132	0.00889593	-0.807049	0.239957	6.3596	0.284801	0.0018224	0.113336	0.0639831	0.113336
maker-scaffold_1752|ref0026070-exonerate_est2genome-gene-0.2-mRNA-5	0.00110087	0.0117333	-0.809752	0.248132	5.47787	0.264745	0.0110912	0.0792122	0.112048	0.112048
maker-scaffold_2033|ref0043420-exonerate_est2genome-gene-0.0-mRNA-1	2.4295e-05	0.000544502	-0.809774	0.191833	6.88463	0.250438	0.00118655	0.072413	0.0503464	0.072413
maker-scaffold_2590|ref0038109-exonerate_est2genome-gene-0.0-mRNA-1	0.000160645	0.00255752	-0.810302	0.214706	6.03244	0.266623	0.00261003	0.0895872	0.0764084	0.0895872
maker-scaffold_15043|ref0029107-exonerate_est2genome-gene-0.0-mRNA-1	0.00169613	0.0163615	-0.81115	0.258423	5.33862	0.243524	0.00917774	0.0556126	0.124387	0.124387
maker-scaffold_7294|ref0001248-exonerate_est2genome-gene-0.3-mRNA-1	1.40611e-06	4.77536e-05	-0.811554	0.168228	6.96933	0.236693	0.00107693	0.0555243	0.0488546	0.0555243
maker-scaffold_15625|ref0002181-exonerate_est2genome-gene-0.0-mRNA-2	0.000343621	0.00470933	-0.812588	0.226981	7.3932	0.276978	0.0149365	0.0881045	0.0433577	0.0881045
maker-scaffold_1611|ref0046848-exonerate_est2genome-gene-0.2-mRNA-1	2.02093e-06	6.5494e-05	-0.814414	0.171408	9.63796	0.239873	6.86958e-05	0.0586926	0.0562347	0.0586926
maker-scaffold_231|ref0040980-exonerate_est2genome-gene-1.3-mRNA-2	0.000472951	0.00603432	-0.815481	0.233286	6.41013	0.283298	0.0065647	0.10228	0.0623544	0.10228
maker-scaffold_13701|ref0023373-exonerate_est2genome-gene-0.0-mRNA-1	5.89782e-07	2.25523e-05	-0.815898	0.163358	7.66221	0.235944	0.000516358	0.0528554	0.0412501	0.0528554
maker-scaffold_23|ref0012209-exonerate_est2genome-gene-1.1-mRNA-1	3.29489e-05	0.000702056	-0.817774	0.196956	7.17059	0.257573	0.000800574	0.0767828	0.0458854	0.0767828
maker-scaffold_4964|ref0009054-exonerate_est2genome-gene-0.1-mRNA-1	2.48254e-05	0.000553956	-0.817916	0.193985	7.18921	0.255648	0.000778394	0.0744821	0.0456462	0.0744821
maker-scaffold_8245|ref0017104-exonerate_est2genome-gene-0.0-mRNA-1	1.62047e-05	0.000387712	-0.81826	0.189779	8.17276	0.253042	0.000330606	0.0717017	0.0398637	0.0717017
maker-scaffold_1451|ref0003113-exonerate_est2genome-gene-0.0-mRNA-1	0.00130928	0.0134217	-0.819068	0.254849	5.39157	0.250049	0.0104149	0.0576848	0.119481	0.119481
maker-scaffold_3555|ref0042796-exonerate_est2genome-gene-0.0-mRNA-1	3.31314e-05	0.000704767	-0.819279	0.197379	6.05736	0.25548	0.00261295	0.0717076	0.0753036	0.0753036
maker-scaffold_1768|ref0043798-exonerate_est2genome-gene-0.1-mRNA-1	0.000174983	0.00272464	-0.819719	0.218438	5.75644	0.249566	0.00398405	0.0631963	0.0914463	0.0914463
maker-scaffold_20882|ref0001376-exonerate_est2genome-gene-0.0-mRNA-1	0.0022383	0.0204031	-0.82037	0.268389	5.21519	0.258681	0.00699242	0.0704664	0.137073	0.137073
maker-scaffold_5419|ref0028236-exonerate_est2genome-gene-0.0-mRNA-1	4.65329e-05	0.000920731	-0.821508	0.201726	5.98535	0.211354	0.00279492	0.0188264	0.078592	0.078592
maker-scaffold_6927|ref0040710-exonerate_est2genome-gene-0.0-mRNA-1	4.1246e-06	0.000121616	-0.821908	0.178482	8.95812	0.247619	0.000960168	0.0627512	0.0443093	0.0627512
maker-scaffold_8840|ref0027164-exonerate_est2genome-gene-0.0-mRNA-1	1.6546e-05	0.000393294	-0.821934	0.190835	8.90955	0.255453	0.000141785	0.0726945	0.0437803	0.0726945
maker-scaffold_2418|ref0041985-exonerate_est2genome-gene-0.1-mRNA-1	0.00099067	0.0107841	-0.822003	0.249609	8.36789	0.299862	0.000260941	0.124348	0.0401996	0.124348
maker-scaffold_874|ref0029584-exonerate_est2genome-gene-0.1-mRNA-1	0.00193539	0.0182144	-0.822803	0.265423	5.24139	0.252254	0.00668229	0.0619455	0.134216	0.134216
maker-scaffold_13561|ref0015404-exonerate_est2genome-gene-0.0-mRNA-1	6.98967e-09	4.98266e-07	-0.823867	0.142263	8.37698	0.214016	0.000250238	0.0231821	0.0402271	0.0402271
maker-scaffold_5465|ref0010308-exonerate_est2genome-gene-0.0-mRNA-1	1.90918e-06	6.2348e-05	-0.825214	0.173262	6.54525	0.238944	0.001807	0.0499689	0.0582324	0.0582324
maker-scaffold_7600|ref0030942-exonerate_est2genome-gene-0.1-mRNA-1	0.000269198	0.00385724	-0.82833	0.227359	6.01868	0.284652	0.00265028	0.100734	0.0770334	0.100734
maker-scaffold_7391|ref0003708-exonerate_est2genome-gene-0.1-mRNA-1	1.5078e-07	7.13477e-06	-0.829551	0.157962	7.05513	0.228371	0.00240658	0.0346409	0.0474971	0.0474971
maker-scaffold_9064|ref0040940-exonerate_est2genome-gene-0.0-mRNA-1	3.0516e-07	1.28012e-05	-0.830111	0.162124	6.85168	0.205975	0.00159696	0.00901222	0.0509713	0.0509713
maker-scaffold_887|ref0020834-exonerate_est2genome-gene-0.4-mRNA-2	0.000516644	0.00644983	-0.83027	0.239135	7.88399	0.294989	0.00102391	0.113347	0.0402419	0.113347
maker-scaffold_799|ref0008792-exonerate_est2genome-gene-0.2-mRNA-1	0.000136697	0.00223922	-0.830538	0.217757	8.424	0.278372	0.00029677	0.094539	0.0403859	0.094539
maker-scaffold_265|ref0048058-exonerate_est2genome-gene-0.0-mRNA-1	0.000529619	0.00659245	-0.832828	0.240333	5.49424	0.233154	0.004813	0.0359989	0.110707	0.110707
maker-scaffold_3487|ref0036848-exonerate_est2genome-gene-0.1-mRNA-1	1.57575e-05	0.000380223	-0.834121	0.193181	6.13394	0.228397	0.002534	0.0320101	0.0721038	0.0721038
maker-scaffold_2856|ref0042254-exonerate_est2genome-gene-0.0-mRNA-1	0.00436919	0.0338712	-0.835196	0.293031	5.00573	0.270647	0.00776369	0.075473	0.163971	0.163971
maker-scaffold_12183|ref0006322-exonerate_est2genome-gene-0.0-mRNA-1	7.27876e-06	0.000199067	-0.835305	0.186229	8.09838	0.258806	0.000597841	0.0687645	0.0398615	0.0687645
maker-scaffold_4427|ref0024093-exonerate_est2genome-gene-0.0-mRNA-1	0.00141508	0.0142373	-0.838877	0.262843	6.2048	0.319495	0.00232607	0.135846	0.0693706	0.135846
maker-scaffold_169|ref0012857-exonerate_est2genome-gene-0.2-mRNA-2	1.61385e-08	1.03681e-06	-0.838943	0.148512	7.70297	0.218564	0.00309465	0.0172882	0.0410168	0.0410168
maker-scaffold_9676|ref0013877-exonerate_est2genome-gene-0.0-mRNA-1	1.04273e-06	3.6632e-05	-0.839268	0.171861	7.67395	0.251882	0.00125505	0.0578177	0.0411807	0.0578177
maker-scaffold_3213|ref0042502-exonerate_est2genome-gene-0.0-mRNA-1	0.00010164	0.0017611	-0.839404	0.215971	6.50461	0.281274	0.00195539	0.0913319	0.0594275	0.0913319
maker-scaffold_10723|ref0038304-exonerate_est2genome-gene-0.0-mRNA-1	5.51165e-09	4.02793e-07	-0.839482	0.14397	7.74247	0.231044	0.000643192	0.0339981	0.0408117	0.0408117
maker-scaffold_5048|ref0037858-exonerate_est2genome-gene-0.3-mRNA-1	0.00063901	0.00762655	-0.840008	0.246012	5.50084	0.257183	0.0108727	0.0539692	0.110172	0.110172
maker-scaffold_4729|ref0043114-exonerate_est2genome-gene-0.1-mRNA-1	0.000666459	0.00789872	-0.840733	0.247055	6.61136	0.306586	0.00133187	0.120741	0.0564168	0.120741
maker-scaffold_40|ref0001312-exonerate_est2genome-gene-1.0-mRNA-1	6.34474e-05	0.00119603	-0.841253	0.210334	5.85989	0.264054	0.0033625	0.0687984	0.0851182	0.0851182
maker-scaffold_5956|ref0008372-exonerate_est2genome-gene-0.0-mRNA-1	1.08767e-07	5.38661e-06	-0.844564	0.159009	9.37217	0.227367	0.000102336	0.027396	0.0504652	0.0504652
maker-scaffold_1894|ref0018802-exonerate_est2genome-gene-0.0-mRNA-1	1.1017e-05	0.000280353	-0.846112	0.192465	6.69278	0.268047	0.00238405	0.0717016	0.054382	0.0717016
maker-scaffold_10838|ref0015338-exonerate_est2genome-gene-0.3-mRNA-1	7.27454e-05	0.0013435	-0.847246	0.213567	7.92733	0.283283	0.000403647	0.0908179	0.0401185	0.0908179
maker-scaffold_163|ref0012853-exonerate_est2genome-gene-1.5-mRNA-1	2.36176e-09	1.85343e-07	-0.850543	0.142452	8.3128	0.241459	0.000529018	0.0400316	0.040056	0.040056
maker-scaffold_12612|ref0042169-exonerate_est2genome-gene-0.0-mRNA-1	0.00106013	0.0114199	-0.850745	0.259844	8.39996	0.322537	0.000283524	0.134754	0.0403011	0.134754
maker-scaffold_783|ref0026874-exonerate_est2genome-gene-0.0-mRNA-1	5.36386e-09	3.93119e-07	-0.852003	0.146004	8.76996	0.219356	0.000173014	0.0137727	0.0424614	0.0424614
maker-scaffold_1872|ref0029546-exonerate_est2genome-gene-0.2-mRNA-1	6.0766e-06	0.000169938	-0.85316	0.188597	6.22226	0.268334	0.00241162	0.068018	0.0687264	0.0687264
maker-scaffold_8502|ref0006878-exonerate_est2genome-gene-0.0-mRNA-1	1.07093e-05	0.000273414	-0.854633	0.194132	6.59005	0.273292	0.00357824	0.0717962	0.0569853	0.0717962
maker-scaffold_45|ref0001309-exonerate_est2genome-gene-1.5-mRNA-1	5.53667e-06	0.000156555	-0.856565	0.188532	8.18529	0.270562	0.000324985	0.0707633	0.0398709	0.0707633
maker-scaffold_6181|ref0012072-exonerate_est2genome-gene-0.0-mRNA-1	1.42306e-06	4.82649e-05	-0.856983	0.177733	7.20148	0.263987	0.00082325	0.0623547	0.0454916	0.0623547
maker-scaffold_9586|ref0014130-exonerate_est2genome-gene-0.1-mRNA-2	0.000477597	0.00608169	-0.857126	0.245383	6.10722	0.313126	0.0149854	0.10544	0.073189	0.10544
maker-scaffold_1242|ref0044130-exonerate_est2genome-gene-0.2-mRNA-1	0.000395912	0.00524557	-0.860423	0.242866	6.17089	0.312637	0.00239665	0.115571	0.0706539	0.115571
maker-scaffold_8257|ref0035034-exonerate_est2genome-gene-0.0-mRNA-1	0.000612925	0.00739132	-0.860733	0.251248	6.92021	0.31989	0.00107142	0.12518	0.0497002	0.12518
maker-scaffold_23635|ref0016585-exonerate_est2genome-gene-0.0-mRNA-1	0.003767	0.0303466	-0.86216	0.2976	4.97889	0.265935	0.00908599	0.0533988	0.168046	0.168046
maker-scaffold_2081|ref0014664-exonerate_est2genome-gene-0.6-mRNA-1	5.93798e-07	2.26328e-05	-0.863315	0.172897	6.72028	0.246783	0.00604588	0.0334299	0.0537411	0.0537411
maker-scaffold_4801|ref0036487-exonerate_est2genome-gene-0.5-mRNA-1	0.000233039	0.00342772	-0.867456	0.235708	5.54955	0.241074	0.00479808	0.0256284	0.106319	0.106319
maker-scaffold_6130|ref0028459-exonerate_est2genome-gene-0.4-mRNA-1	0.000256344	0.0037127	-0.86832	0.237516	5.52478	0.307442	0.00457011	0.102786	0.108258	0.108258
maker-scaffold_2170|ref0046290-exonerate_est2genome-gene-0.1-mRNA-1	1.95841e-06	6.37107e-05	-0.869339	0.182724	6.76641	0.273165	0.00136532	0.0654105	0.0527156	0.0654105
maker-scaffold_5879|ref0040206-exonerate_est2genome-gene-0.2-mRNA-1	1.88368e-09	1.53004e-07	-0.869989	0.144816	8.64904	0.249377	0.000394352	0.0382518	0.0415492	0.0415492
maker-scaffold_2801|ref0025790-exonerate_est2genome-gene-0.3-mRNA-2	4.29908e-06	0.000126032	-0.870235	0.189331	7.20761	0.277825	0.00471821	0.0669741	0.0454151	0.0669741
maker-scaffold_5979|ref0020965-exonerate_est2genome-gene-0.1-mRNA-1	0.000160373	0.00255485	-0.87297	0.231285	6.2776	0.309438	0.00698621	0.0999995	0.0667508	0.0999995
maker-scaffold_15244|ref0010544-exonerate_est2genome-gene-0.0-mRNA-1	0.000617676	0.00742755	-0.873114	0.255018	5.34285	0.267527	0.00608496	0.0519203	0.123984	0.123984
maker-scaffold_435|ref0003331-exonerate_est2genome-gene-0.6-mRNA-1	0.000338604	0.00466084	-0.873879	0.24384	5.88536	0.320118	0.00380681	0.115109	0.0837003	0.115109
maker-scaffold_724|ref0037572-exonerate_est2genome-gene-0.3-mRNA-1	1.06091e-05	0.000271398	-0.874504	0.198554	6.24945	0.286085	0.00222884	0.0766182	0.0677438	0.0766182
maker-scaffold_218|ref0005189-exonerate_est2genome-gene-1.2-mRNA-1	0.000903126	0.0100455	-0.874553	0.263492	5.26469	0.326659	0.0071018	0.119053	0.131754	0.131754
maker-scaffold_709|ref0025161-exonerate_est2genome-gene-0.2-mRNA-1	0.00265013	0.0232274	-0.875346	0.291234	5.02568	0.324716	0.0085872	0.114837	0.161047	0.161047
maker-scaffold_373|ref0040303-exonerate_est2genome-gene-0.3-mRNA-1	7.048e-09	4.99331e-07	-0.877656	0.151587	7.38592	0.250357	0.0025284	0.0327951	0.043429	0.043429
maker-scaffold_6635|ref0045010-exonerate_est2genome-gene-0.0-mRNA-1	0.00014698	0.00237712	-0.878142	0.231326	7.04539	0.312059	0.000961681	0.106062	0.047644	0.106062
maker-scaffold_8221|ref0004588-exonerate_est2genome-gene-0.1-mRNA-1	9.52718e-06	0.000248203	-0.878713	0.198461	7.07857	0.28813	0.00114708	0.0776264	0.047151	0.0776264
maker-scaffold_7630|ref0041483-exonerate_est2genome-gene-0.0-mRNA-1	2.33928e-05	0.000527783	-0.879795	0.208001	5.8866	0.265849	0.00289573	0.0492485	0.0836328	0.0836328
maker-scaffold_9342|ref0043706-exonerate_est2genome-gene-0.0-mRNA-1	4.64965e-05	0.000920724	-0.881104	0.216351	7.14807	0.302054	0.00134004	0.0922751	0.0461819	0.0922751
maker-scaffold_28|ref0012214-exonerate_est2genome-gene-0.0-mRNA-1	2.24739e-05	0.000509508	-0.881756	0.208021	5.89429	0.293666	0.0033301	0.0801156	0.0832156	0.0832156
maker-scaffold_7024|ref0007122-exonerate_est2genome-gene-0.1-mRNA-1	0.000854815	0.00960432	-0.882149	0.26456	5.2523	0.327902	0.00692853	0.116228	0.133055	0.133055
maker-scaffold_6220|ref0038296-exonerate_est2genome-gene-0.0-mRNA-1	1.93298e-08	1.2143e-06	-0.882439	0.157076	7.00549	0.232872	0.00108138	0.0110364	0.0482646	0.0482646
maker-scaffold_12997|ref0036403-exonerate_est2genome-gene-0.0-mRNA-1	2.455e-09	1.9207e-07	-0.882483	0.147958	7.54512	0.239587	0.00173904	0.0181865	0.042044	0.042044
maker-scaffold_416|ref0039284-exonerate_est2genome-gene-0.0-mRNA-1	0.00385945	0.0308962	-0.883334	0.305712	4.91766	0.298601	0.00892505	0.0793502	0.177995	0.177995
maker-scaffold_959|ref0012945-exonerate_est2genome-gene-0.3-mRNA-1	1.32509e-07	6.38773e-06	-0.88485	0.167733	7.98072	0.271933	0.000387122	0.0558818	0.0399989	0.0558818
maker-scaffold_6553|ref0011470-exonerate_est2genome-gene-0.3-mRNA-1	1.74772e-06	5.77405e-05	-0.885161	0.185157	6.30152	0.267817	0.00264089	0.0486421	0.0659253	0.0659253
maker-scaffold_12728|ref0039220-exonerate_est2genome-gene-0.1-mRNA-1	2.35483e-07	1.03273e-05	-0.889952	0.172175	8.54288	0.277109	0.000234067	0.0590541	0.040916	0.0590541
maker-scaffold_15333|ref0037036-exonerate_est2genome-gene-0.1-mRNA-1	7.48726e-07	2.76789e-05	-0.890262	0.179914	6.39647	0.246714	0.00194813	0.0216954	0.0627896	0.0627896
maker-scaffold_7942|ref0020539-exonerate_est2genome-gene-0.0-mRNA-1	0.00112788	0.0119166	-0.890894	0.273573	5.16433	0.335642	0.00677989	0.120239	0.142904	0.142904
maker-scaffold_1259|ref0026319-exonerate_est2genome-gene-0.3-mRNA-1	9.78974e-05	0.00171019	-0.890975	0.228705	6.71123	0.316477	0.00171445	0.102897	0.0539496	0.102897
maker-scaffold_13079|ref0029209-exonerate_est2genome-gene-0.1-mRNA-1	0.00329835	0.0274379	-0.891206	0.303289	4.93108	0.310603	0.00823585	0.0893854	0.175732	0.175732
maker-scaffold_2197|ref0008307-exonerate_est2genome-gene-0.4-mRNA-1	8.74225e-08	4.45942e-06	-0.891432	0.166589	7.50873	0.274618	0.000717401	0.0547861	0.042329	0.0547861
maker-scaffold_4271|ref0010878-exonerate_est2genome-gene-0.3-mRNA-1	2.26225e-06	7.23948e-05	-0.892505	0.188752	6.2759	0.282068	0.00444427	0.0591131	0.06681	0.06681
maker-scaffold_5827|ref0034787-exonerate_est2genome-gene-0.0-mRNA-1	0.000323468	0.00451315	-0.892616	0.248242	5.4126	0.282177	0.00563898	0.0579805	0.11761	0.11761
maker-scaffold_7112|ref0027535-exonerate_est2genome-gene-0.0-mRNA-1	0.00114494	0.012047	-0.895328	0.275295	8.12461	0.358953	0.000316413	0.151258	0.0398544	0.151258
maker-scaffold_7195|ref0025963-exonerate_est2genome-gene-0.1-mRNA-1	1.43204e-08	9.27012e-07	-0.895558	0.15796	7.11824	0.253911	0.00331528	0.0255727	0.0465876	0.0465876
maker-scaffold_10883|ref0047515-exonerate_est2genome-gene-0.2-mRNA-2	0.000202053	0.00306375	-0.896245	0.241157	5.57623	0.25315	0.01204	0.0155504	0.104274	0.104274
maker-scaffold_2495|ref0040379-exonerate_est2genome-gene-0.1-mRNA-1	2.83357e-05	0.000615589	-0.898322	0.214579	6.17533	0.309499	0.00990991	0.0821781	0.0704833	0.0821781
maker-scaffold_9597|ref0006770-exonerate_est2genome-gene-0.0-mRNA-1	0.00281618	0.0243562	-0.898404	0.300759	4.95413	0.297694	0.00895627	0.06931	0.171956	0.171956
maker-scaffold_755|ref0030396-exonerate_est2genome-gene-0.0-mRNA-2	0.000984285	0.0107329	-0.899084	0.272865	7.28776	0.358595	0.0108418	0.138069	0.0444666	0.138069
maker-scaffold_256|ref0030171-exonerate_est2genome-gene-0.1-mRNA-1	1.94065e-09	1.5614e-07	-0.9017	0.150216	8.43795	0.270986	0.000403559	0.044726	0.0404385	0.044726
maker-scaffold_6325|ref0048353-exonerate_est2genome-gene-0.2-mRNA-1	0.000463055	0.00594163	-0.9029	0.257878	6.82992	0.346924	0.00246512	0.130537	0.0513986	0.130537
maker-scaffold_9276|ref0023537-exonerate_est2genome-gene-0.0-mRNA-1	9.62258e-05	0.00169025	-0.903779	0.231743	5.59242	0.296501	0.00435559	0.06929	0.103054	0.103054
maker-scaffold_7095|ref0023495-exonerate_est2genome-gene-0.0-mRNA-1	5.76526e-05	0.00110144	-0.905945	0.225235	8.27743	0.321463	0.000314295	0.101147	0.0399841	0.101147
maker-scaffold_9105|ref0043323-exonerate_est2genome-gene-0.1-mRNA-1	0.000203112	0.00307077	-0.906668	0.244048	6.72894	0.336973	0.00146546	0.117654	0.0535439	0.117654
maker-scaffold_1604|ref0016425-exonerate_est2genome-gene-0.5-mRNA-3	8.19801e-05	0.00148186	-0.907118	0.230318	6.58272	0.326041	0.00349607	0.102597	0.0571845	0.102597
maker-scaffold_7311|ref0001896-exonerate_est2genome-gene-0.2-mRNA-1	0.000268627	0.00385122	-0.907837	0.249145	5.68725	0.341888	0.00401918	0.120127	0.0961878	0.120127
maker-scaffold_1683|ref0014605-exonerate_est2genome-gene-0.0-mRNA-1	1.08084e-05	0.000275669	-0.908538	0.20647	5.90958	0.283435	0.00286112	0.0526657	0.0823988	0.0823988
maker-scaffold_2403|ref0024286-exonerate_est2genome-gene-0.0-mRNA-1	1.00598e-06	3.55012e-05	-0.909068	0.185886	7.62299	0.29535	0.000661908	0.0684451	0.0414954	0.0684451
maker-scaffold_1213|ref0002716-exonerate_est2genome-gene-0.1-mRNA-1	0.0011313	0.0119478	-0.909583	0.279385	5.11224	0.302215	0.00680621	0.0699971	0.149306	0.149306
maker-scaffold_10772|ref0031164-exonerate_est2genome-gene-0.0-mRNA-1	0.00036237	0.00489526	-0.910988	0.25546	7.48489	0.348988	0.00181726	0.128702	0.0425257	0.128702
[truncated: 820 more rows]
